# Supplementary material for: The Regulation of Ruminal Short-Chain Fatty Acids on the Functions of Rumen Barriers
Source: Front Physiol. 2019 Oct 25;10:1305. doi: 10.3389/fphys.2019.01305 (PMC6842973; doi:10.3389/fphys.2019.01305)
Supplement: TABLE S1 — Primers used for the RT-QPCR. [file Table_1.XLSX]

## Sheet: Sheet1
Item	Gene	Gene id	Gene description	Accession NO.	Forward primer	Reverse primer	Tm ( ℃)	Product Size (nt)	Efficiency (%)
1	CFD	102173560	complement factor D	XM_018050499.1	5'-tgcagctctctgagaaagcc-3'	5'-cgcacatcattcgctctgtg-3'	60	234	96.306
2	MMP2	102184364	matrix metallopeptidase 2	XM_005691985.3	5'-gcatctctcagatccgtggg-3'	5'-gtgggtcttcgtacacagca-3'	60	153	98.406
3	C1QB	102186813	complement C1q B chain	XM_005676883.3	5'-gaggagaccgttttcctgca-3'	5'-catccattcagcaatgcccg-3'	60	225	94.689
4	SYK	102174120	spleen associated tyrosine kinase	XM_005684187.3	5'-atgctgcccttctgatgctt-3'	5'-ggtcccactgaggaacaagg-3'	60	186	97.7445
5	C1QA	102187545	complement C1q A chain	XM_005676887.3	5'-aggccgatagcatcttcagc-3'	5'-agagcagagatggccagaga-3'	60	134	95.0565
6	WNT10A	102177945	Wnt family member 10A	XM_018059319.1	5'-ctgcccctcctcgttcattt-3'	5'-ccaagagggtaggtgctgtg-3'	60	122	100.044
7	C1QC	102187279	complement C1q C chain	XM_018055450.1	5'-ggcacacactgctatgggat-3'	5'-ctgggattcctggttcaccc-3'	60	106	95.8125
8	FCER1G	102191004	Fc fragment of IgE receptor Ig	XM_005677163.3	5'-cccctctttccatgggtgac-3'	5'-ccttccccttcctgcaagag-3'	60	129	97.4085
9	VAV3	102189645	vav guanine nucleotide exchange factor 3	XM_005678013.3	5'-tggttcctatgcagcgtgtt-3'	5'-tcattgcgtcaagagccagt-3'	60	111	95.97
10	ACVR1B	102186186	activin A receptor type 1B	XM_018047738.1	5'-ggagatcttcccctcaccct-3'	5'-agcaggggtagggagagaag-3'	60	104	94.563
11	PIK3R2	102170135	phosphoinositide-3-kinase regulatory subunit 2	XM_018051424.1	5'-gctctacgaggagtacacgc-3'	5'-ggaagcgctccagatactcc-3'	60	142	104.265
12	GADPH	100860872	glyceraldehyde-3-phosphate dehydrogenase	XM_005680968.3	5'-atcaagtggggtgatgctgg-3'	5'-ggttcacgcccatcacaaac-3'	60	157	99.76
