# Supplementary material for: The Regulation of Ruminal Short-Chain Fatty Acids on the Functions of Rumen Barriers
Source: Front Physiol. 2019 Oct 25;10:1305. doi: 10.3389/fphys.2019.01305 (PMC6842973; doi:10.3389/fphys.2019.01305)
Supplement: TABLE S2 — Genera composition and abundances of epimural microbiota. [file Table_2.XLSX]

## Sheet: Sheet1
Item	Genus	LC	MC	HC	LC vs MC				MC vs HC
					p.adjust	p.correct	(MC-LC)/LC	significance	p.adjust	p.correct	(HC-MC)/MC	significance
1	Butyrivibrio	271399±9266	222022±8036	94531±6083	0.22	0.44	-0.18		0.089	0.178	-0.57
2	Prevotella	164397±8909	158600±10371	176709±9376	0.862	1	-0.04		0.847	1	0.11
3	O_Bacteroidales	98876±1213	81877±483	87822±1189	0.317	0.633	-0.17		0.097	0.193	0.07
4	O_Clostridiales	57168±821	49652±6205	120865±6847	0.503	1	-0.13		0	0.001	1.43	UP
5	F_BS11	56206±2023	17111±5261	4257±406	0.023	0.045	-0.7	DN	0.001	0.002	-0.75	DN
6	F_Lachnospiraceae	44292±1060	69672±3041	65655±9360	0.504	1	0.57		0.86	1	-0.06
7	F_Ruminococcaceae	39805±1543	34757±2851	46454±10904	0.126	0.252	-0.13		0.2	0.4	0.34
8	Desulfobulbus	36424±1492	29803±3227	1450±200	0.636	1	-0.18		0	0	-0.95	DN
9	F_Mogibacteriaceae	29482±2015	46819±2309	122336±8801	0.616	1	0.59		0.005	0.01	1.61	UP
10	F_Coriobacteriaceae	19114±394	13595±3875	30113±309	0.397	0.793	-0.29		0.015	0.029	1.22	UP
11	F_Neisseriaceae	17883±646	26107±2519	25620±360	0.065	0.131	0.46		0.058	0.117	-0.02
12	F_Comamonadaceae	14508±849	4691±326	1674±514	0	0	-0.68	DN	0.16	0.32	-0.64
13	F_S24_7	12296±2193	6498±302	7384±2652	0.128	0.256	-0.47		0.423	0.846	0.14
14	Desulfovibrio	10199±2003	17390±760	3242±441	0.491	0.981	0.71		0.044	0.088	-0.81
15	F_RF16	9200±461	13349±1787	3955±141	0.33	0.659	0.45		0.001	0.002	-0.7	DN
16	Ruminococcus	7215±296	4909±830	12009±511	0.423	0.845	-0.32		0.941	1	1.45
17	RFN20	6665±823	6555±376	1887±174	0.821	1	-0.02		0.154	0.308	-0.71
18	CF231	6479±85	6464±1300	3980±122	0.616	1	0		0.404	0.809	-0.38
19	Oscillospira	5478±910	6035±1819	3250±442	0.922	1	0.1		0.543	1	-0.46
20	Succiniclasticum	5450±74	2477±123	7492±153	0	0	-0.55	DN	0	0	2.02	UP
21	Acinetobacter	4775±348	97±3	10961±831	0	0	-0.98	DN	0	0	112	UP
22	Mogibacterium	4772±116	1953±121	12081±404	0	0	-0.59	DN	0	0	5.19	UP
23	Treponema	4137±966	11360±6627	5469±407	0.202	0.403	1.75		0.635	1	-0.52
24	F_Succinivibrionaceae	4086±237	2147±778	1354±769	0.029	0.059	-0.47		0.936	1	-0.37
25	TG5	3959±226	8440±415	658±292	0	0.001	1.13	UP	0	0	-0.92	DN
26	O_RF39	3938±342	13436±2221	9446±490	0.06	0.12	2.41		0.991	1	-0.3
27	Coprococcus	3856±657	3480±710	7676±1562	0.821	1	-0.1		0.079	0.157	1.21
28	p_75_a5	3566±48	1892±352	7736±804	0.085	0.17	-0.47		0	0	3.09	UP
29	Suttonella	3553±175	467±406	72±52	0.194	0.388	-0.87		0.568	1	-0.85
30	F_RFP12	3226±656	13270±3890	34426±2812	0	0.001	3.11	UP	0.541	1	1.59
31	F_Paraprevotellaceae	3143±244	2826±648	3649±183	0.616	1	-0.1		0.091	0.183	0.29
32	F_F16	2796±770	14495±1679	1802±298	0	0	4.18	UP	0	0	-0.88	DN
33	Fibrobacter	2315±599	9325±2120	7955±447	0.001	0.002	3.03	UP	0.314	0.628	-0.15
34	F_Veillonellaceae	2091±878	1333±40	2707±185	0.335	0.671	-0.36		0.578	1	1.03
35	Campylobacter	1979±1	9269±1697	27211±454	0	0	3.68	UP	0	0	1.94	UP
36	YRC22	1925±4	493±54	562±148	0	0	-0.74	DN	0.291	0.581	0.14
37	Bulleidia	1890±261	541±211	4012±1040	0.023	0.045	-0.71	DN	0	0	6.42	UP
38	SHD_231	1878±186	29±12	14±7	0.428	0.855	-0.98		0.756	1	-0.52
39	Pseudomonas	1747±149	3688±367	865±84	0.028	0.056	1.11		0	0.001	-0.77	DN
40	F_Clostridiaceae	1696±24	1172±127	2231±77	0.001	0.001	-0.31	DN	0	0	0.9	UP
41	Succinivibrio	1672±87	733±81	893±31	0	0	-0.56	DN	0.003	0.007	0.22	UP
42	Moryella	1621±296	3423±2102	2034±1164	0.441	0.882	1.11		0.866	1	-0.41
43	BF311	1579±110	4011±330	10821±687	0	0	1.54	UP	0	0	1.7	UP
44	Sphingobium	1388±146	9±9	1228±302	0	0	-0.99	DN	0.001	0.001	135.44	UP
45	SJA_88	1377±164	1661±161	41±25	0.907	1	0.21		0.424	0.848	-0.98
46	C_Spirochaetes	1345±174	3100±719	693±614	0.674	1	1.3		0.23	0.46	-0.78
47	F_Christensenellaceae	1246±158	4559±911	1102±56	0.001	0.001	2.66	UP	0.001	0.002	-0.76	DN
48	Atopobium	1202±75	741±194	2131±379	0.174	0.348	-0.38		0.001	0.001	1.88	UP
49	Clostridium	1190±28	15137±428	564±43	0	0	11.72	UP	0	0	-0.96	DN
50	F_R4_41B	1091±710	935±170	348±97	0.001	0.001	-0.14	DN	0	0	-0.63	DN
51	Dehalobacterium	1013±14	146±4	84±12	0	0	-0.86	DN	0.333	0.667	-0.42
52	Anaerovibrio	919±30	145±69	609±155	0.026	0.052	-0.84		0.068	0.135	3.2
53	C_Endomicrobia	895±306	2541±572	406±344	0.109	0.219	1.84		0.13	0.26	-0.84
54	Pseudobutyrivibrio	876±34	2892±335	835±209	0	0	2.3	UP	0.018	0.037	-0.71	DN
55	C_Betaproteobacteria	842±221	1488±148	59±27	0.763	1	0.77		0.444	0.888	-0.96
56	F_Victivallaceae	708±63	1770±79	334±64	0	0	1.5	UP	0	0	-0.81	DN
57	F_Bradyrhizobiaceae	676±32	4±4	417±29	0	0	-0.99	DN	0	0	103.25	UP
58	L7A_E11	657±312	76±7	1315±333	0.007	0.013	-0.88	DN	0	0	16.3	UP
59	Pyramidobacter	642±51	526±86	3222±144	0.176	0.353	-0.18		0	0	5.13	UP
60	O_GMD14H09	621±126	225±99	92±45	0.281	0.561	-0.64		0.635	1	-0.59
61	Paludibacter	614±37	95±16	17±17	0	0	-0.85	DN	0.4	0.8	-0.82
62	Microbacterium	554±18	999±85	13±3	0.001	0.001	0.8	UP	0.002	0.005	-0.99	DN
63	F_Pelobacteraceae	543±31	16±8	24±5	0	0	-0.97	DN	0.51	1	0.5
64	Streptococcus	477±35	7±7	315±55	0.001	0.002	-0.99	DN	0.001	0.002	44	UP
65	Selenomonas	466±47	301±35	89±5	0.054	0.109	-0.35		0.001	0.001	-0.7	DN
66	Prevotella	453±33	460±62	347±12	0.862	1	0.02		0.847	1	-0.25
67	Blautia	449±34	137±60	278±62	0.002	0.004	-0.69	DN	0.016	0.031	1.03	UP
68	O_RF32	415±45	856±179	640±299	0.034	0.068	1.06		0.998	1	-0.25
69	Sphaerochaeta	397±64	2186±101	677±90	0	0	4.51	UP	0	0	-0.69	DN
70	Blvii28	299±14	2902±276	45±29	0.444	0.888	8.71		0.412	0.825	-0.98
71	F_Desulfovibrionaceae	282±65	2279±190	9448±877	0.05	0.1	7.08		0.541	1	3.15
72	F_WCHB1_25	226±12	1370±183	118±26	0	0	5.06	UP	0	0	-0.91	DN
73	Anaeroplasma	204±43	820±369	425±130	0.048	0.095	3.02		0.701	1	-0.48
74	Anaerostipes	178±29	8321±438	199±13	0	0	45.75	UP	0	0	-0.98	DN
75	Adlercreutzia	170±8	148±42	205±92	0.515	1	-0.13		0.314	0.629	0.39
76	O_YS2	167±28	3546±695	312±172	0	0	20.23	UP	0.001	0.003	-0.91	DN
77	F_Spirochaetaceae	151±8	276±47	697±607	0.032	0.063	0.83		0.261	0.522	1.53
78	Lachnospira	145±74	93±88	43±22	0.772	1	-0.36		0.945	1	-0.54
79	F_Methylobacteriaceae	142±17	17±12	38±7	0.026	0.052	-0.88		0.278	0.555	1.24
80	C_Alphaproteobacteria	131±36	396±73	182±96	0.017	0.034	2.02	UP	0.401	0.801	-0.54
81	Sutterella	78±13	26±18	231±108	0.425	0.85	-0.67		0.068	0.135	7.88
82	O_Burkholderiales	70±3	46±17	77±17	0.33	0.659	-0.34		0.666	1	0.67
83	O_Rickettsiales	63±28	258±54	110±56	0.047	0.095	3.1		0.414	0.829	-0.57
84	C_Mollicutes	55±2	6±6	0	0.114	0.228	-0.89		0.352	0.704	H0
85	F_Prevotellaceae	49±30	0	32±24	0	0	M0	DN	0.049	0.099	M0
86	Ruminobacter	48±3	3586±210	332±106	0	0	73.71	UP	0.093	0.185	-0.91
87	O_LD1_PB3	1741±56	200±57	0	0	0	-0.89	DN	0	0	H0	DN
88	O_PL_11B10	45±15	85±85	8±8	0.883	1	0.89		0.485	0.971	-0.91
89	Anaerofustis	43±5	108±36	22±5	0.128	0.256	1.51		0.027	0.053	-0.8
90	O_Acholeplasmatales	41±16	85±22	383±42	0.351	0.702	1.07		0	0	3.51	UP
91	02d06	41±35	0	13±13	0.047	0.095	-1		0.423	0.845	M0
92	F_Actinomycetaceae	38±1	33±21	3090±100	0.926	1	-0.13		0	0	92.64	UP
93	Unclassified	31±10	4±4	6±6	0.423	0.845	-0.87		0.8	1	0.5
94	Slackia	28±10	30±12	109±61	0.979	1	0.07		0.092	0.184	2.63
95	F_Erysipelotrichaceae	27±8	4±4	85±18	0.461	0.921	-0.85		0.017	0.035	20.25	UP
96	F_Planococcaceae	26±3	48±26	41±9	0.773	1	0.85		0.887	1	-0.15
97	F_Oxalobacteraceae	24±6	27±6	12±7	0.979	1	0.13		0.708	1	-0.56
98	F_R4_41B	23±8	750±94	0	0.001	0.001	31.61	UP	0	0	H0	DN
99	F_Peptostreptococcaceae	23±7	12±6	436±29	0.706	1	-0.48		0	0	35.33	UP
100	F_Desulfobulbaceae	22±11	20±20	196±12	0.979	1	-0.09		0.161	0.323	8.8
101	F_Pseudomonadaceae	22±4	0	11±5	0.001	0.001	M0	DN	0.157	0.315	M0
102	Syntrophomonas	21±11	0	14±14	0.092	0.184	-1		0.423	0.845	M0
103	Neisseria	18±9	33±19	23±6	0.773	1	0.83		0.96	1	-0.3
104	F_Mycoplasmataceae	17±9	523±38	416±98	0.378	0.755	29.76		0.892	1	-0.2
105	F_Elusimicrobiaceae	14±8	192±23	0	0.01	0.019	12.71	UP	0	0	H0	DN
106	F_Bifidobacteriaceae	14±7	34±16	14±7	0.559	1	1.43		0.701	1	-0.59
107	Shuttleworthia	12±6	169±23	11±11	0.007	0.014	13.08	UP	0.117	0.234	-0.93
108	Kingella	12±6	4±4	69±9	0.674	1	-0.67		0.011	0.022	16.25	UP
109	Arthrobacter	12±6	0	26±6	0.18	0.36	-1		0	0	M0	UP
110	Haemophilus	11±4	24±7	19±10	0.757	1	1.18		0.936	1	-0.21
111	O_Streptophyta	10±5	103±26	91±9	0.03	0.061	9.3		0.459	0.918	-0.12
112	5_7N15	10±3	0	0	0.423	0.845	-1		0	0
113	F_Sediment_4	9±5	53±53	0	0.528	1	4.89		0.423	0.845	H0
114	F_Xanthomonadaceae	9±9	5±5	0	0.904	1	-0.44		0.314	0.628	H0
115	Ruminococcus	7±7	24±24	24±5	0.423	0.845	2.43		0.941	1	0
116	Anaerovorax	7±7	6±6	34±34	0.979	1	-0.14		0.529	1	4.67
117	F_Moraxellaceae	5±5	84±13	0	0.074	0.147	15.8		0	0	H0	DN
118	O_RB046	5±5	35±5	18±18	0.512	1	6		0.423	0.845	-0.49
119	Lactobacillus	5±5	35±15	0	0.335	0.671	6		0	0	H0	DN
120	F_Enterobacteriaceae	5±5	30±19	0	0.544	1	5		0.091	0.183	H0
121	F_0319_6G20	5±5	25±7	16±9	0.425	0.85	4		0.913	1	-0.36
122	Brevibacterium	5±5	18±4	0	0.562	1	2.6		0.002	0.003	H0	DN
123	Turicibacter	5±5	12±6	5±5	0.821	1	1.4		0.887	1	-0.58
124	Dorea	5±5	0	51±8	0.302	0.603	-1		0	0	M0	UP
125	F_Porphyromonadaceae	5±5	0	8±8	0.302	0.603	-1		0.423	0.845	M0
126	F_Methylophilaceae	4±4	0	31±18	0.335	0.671	-1		0	0	M0	UP
127	F_Caulobacteraceae	0	605±94	0	0	0	L0	UP	0	0	H0	DN
128	Bifidobacterium	0	469±35	4±4	0.359	0.718	L0		0	0	-0.99	DN
129	F_WCHB1_25	0	427±365	80±37	0	0	L0	UP	0	0	-0.81	DN
130	Staphylococcus	0	77±33	4±4	0	0	L0	UP	0.122	0.243	-0.95
131	Roseburia	0	69±34	0	0	0	L0	UP	0	0	H0	DN
132	O_Rhizobiales	0	58±2	0	0	0	L0	UP	0	0	H0	DN
133	Propionibacterium	0	53±15	0	0	0	L0	UP	0	0	H0	DN
134	Segetibacter	0	49±22	0	0	0	L0	UP	0	0.001	H0	DN
135	F_Aerococcaceae	0	47±10	0	0	0	L0	UP	0	0	H0	DN
136	Faecalibacterium	0	46±10	0	0	0	L0	UP	0	0	H0	DN
137	Ralstonia	0	42±11	0	0	0	L0	UP	0	0	H0	DN
138	Enhydrobacter	0	32±11	0	0	0.001	L0	UP	0	0.001	H0	DN
139	Ochrobactrum	0	24±12	0	0.094	0.188	L0		0.121	0.242	H0
140	F_Hyphomicrobiaceae	0	22±11	0	0.099	0.198	L0		0.124	0.248	H0
141	Sphingomonas	0	20±11	0	0.122	0.243	L0		0.151	0.301	H0
142	Methylobacterium	0	19±19	0	0.423	0.845	L0		0.423	0.845	H0
143	Elusimicrobium	0	14±7	0	0.18	0.36	L0		0.2	0.4	H0
144	Catenibacterium	0	11±11	307±28	0.423	0.845	L0		0.006	0.011	26.91	UP
145	O_Actinomycetales	0	11±11	0	0.423	0.845	L0		0.423	0.845	H0
146	F_Cerasicoccaceae	0	9±9	11±11	0.423	0.845	L0		0.936	1	0.22
147	Methanobrevibacter	0	8±8	9±5	0.423	0.845	L0		0.848	1	0.13
148	Porphyromonas	0	8±8	0	0.423	0.845	L0		0.423	0.845	H0
149	P_SR1	0	8±8	0	0.423	0.845	L0		0.423	0.845	H0
150	F_Synergistaceae	0	7±7	0	0.423	0.845	L0		0.423	0.845	H0
151	P_WPS_2	0	0	559±32	0	0			0	0	M0	UP
152	Veillonella	0	0	97±23	0	0			0	0	M0	UP
153	Megasphaera	0	0	22±3	0	0			0	0	M0	UP
154	Mitsuokella	0	0	17±12	0	0			0.252	0.503	M0
155	P_WPS_3	0	0	14±7	0	0			0.2	0.4	M0
156	O_ML615J_28	0	0	8±8	0	0			0.423	0.845	M0
values are mean±SE
p.adjust: adjusted p values received in the DeSeq2
p.correct: BH corrected p.adjust values
