# Supplementary material for: The Regulation of Ruminal Short-Chain Fatty Acids on the Functions of Rumen Barriers
Source: Front Physiol. 2019 Oct 25;10:1305. doi: 10.3389/fphys.2019.01305 (PMC6842973; doi:10.3389/fphys.2019.01305)
Supplement: TABLE S3 — KO compositions and abundances of epimural microbiota. [file Table_3.XLSX]

## Sheet: Sheet1
ITEM	KO	LC	MC	HC	LC vs MC				MC vs HC
					p.adjust	p.correct	log2(MC/LC)	significance	p.adjust	p.correct	log2(HC/MC)	significance
1	K00001	2.37 ± 0.05	0.53 ± 0.01	2.9 ± 0.05	5.28e-05	0.000106	-2.17	DN	0.000148	0.000296	2.46	UP
2	K00002	7.28 ± 0.36	8.32 ± 0.33	9.36 ± 0.41	0.107	0.214	0.19		0.915	1	0.17
3	K00003	54.13 ± 2.66	36.25 ± 1.46	55.09 ± 2.41	1.02e-06	2.04e-06	-0.58		3.52e-05	7.04e-05	0.6
4	K00004	5.67 ± 0.28	3.4 ± 0.14	3.4 ± 0.15	0.0455	0.091	-0.74		0.936	1	0
5	K00005	8.85 ± 0.18	2.53 ± 0.03	11.38 ± 0.21	0.00206	0.00413	-1.81	DN	0.00199	0.00397	2.17	UP
6	K00008	22.99 ± 1.13	15.48 ± 0.62	30.96 ± 1.36	2.11e-05	4.22e-05	-0.57		0.057	0.114	1
7	K00009	3.54 ± 0.17	2.36 ± 0.09	4.71 ± 0.21	0.313	0.626	-0.58		0.36	0.72	1
8	K00010	12.54 ± 0.62	10.17 ± 0.41	13.56 ± 0.59	0.00454	0.00908	-0.3		0.0655	0.131	0.42
9	K00011	11.04 ± 0.54	19.11 ± 0.77	13.46 ± 0.59	1.71e-09	3.42e-09	0.79		5.93e-06	1.19e-05	-0.51
10	K00012	82.12 ± 4.04	107.63 ± 4.33	99.66 ± 4.37	7.88e-07	1.58e-06	0.39		0.00791	0.0158	-0.11
11	K00013	69.57 ± 3.42	59.38 ± 2.39	70.9 ± 3.11	0.00326	0.00652	-0.23		0.239	0.477	0.26
12	K00014	113.55 ± 5.59	118.53 ± 4.77	138.45 ± 6.07	0.345	0.69	0.06		0.504	1	0.22
13	K00015	4.11 ± 0.2	2.35 ± 0.09	4.11 ± 0.18	0.0978	0.196	-0.81		0.162	0.323	0.81
14	K00016	12.04 ± 0.59	20.97 ± 0.84	14.76 ± 0.65	2.74e-06	5.48e-06	0.8		0.00565	0.0113	-0.51
15	K00018	59.92 ± 2.95	59.17 ± 2.38	86.47 ± 3.79	0.819	1	-0.02		0.00129	0.00259	0.55
16	K00019	1.62 ± 0.03	0.81 ± 0.01	1.94 ± 0.04	0.0149	0.0298	-1	DN	0.0134	0.0268	1.26	UP
17	K00020	22.23 ± 0.45	7.64 ± 0.08	31.26 ± 0.57	5.51e-10	1.1e-09	-1.54	DN	4.66e-13	9.32e-13	2.03	UP
18	K00021	0.55 ± 0.01	1.1 ± 0.01	0.55 ± 0.01	0.000294	0.000589	1	UP	9.31e-07	1.86e-06	-1	DN
19	K00022	0.19 ± 0.01	0.38 ± 0.02	0.19 ± 0.01	0.253	0.506	1		0.274	0.548	-1
20	K00023	0 ± 0	0.31 ± 0.01	0.31 ± 0.01	0.084	0.168	L0		0.906	1	0
21	K00024	39.14 ± 1.93	53.97 ± 2.17	50.41 ± 2.21	0.00358	0.00716	0.46		0.303	0.607	-0.1
22	K00025	0.08 ± 0	0.54 ± 0.01	0.15 ± 0	0.000173	0.000345	2.81	UP	0.00331	0.00662	-1.81	DN
23	K00026	0 ± 0	8.58 ± 0.35	12.87 ± 0.56	0.084	0.168	L0		0.588	1	0.58
24	K00027	29.05 ± 1.43	44.06 ± 1.77	36.88 ± 1.62	7.37e-06	1.47e-05	0.6		0.00189	0.00378	-0.26
25	K00029	26.44 ± 1.3	33.93 ± 1.37	36.42 ± 1.6	0.0547	0.109	0.36		0.994	1	0.1
26	K00030	0.09 ± 0	0.07 ± 0	0.13 ± 0.01	0.579	1	-0.32		0.0438	0.0875	0.91
27	K00031	78.4 ± 3.86	66.09 ± 2.66	83.58 ± 3.66	0.105	0.21	-0.25		0.201	0.403	0.34
28	K00033	17.28 ± 0.85	10.67 ± 0.43	19.82 ± 0.87	0.00381	0.00762	-0.7		0.000508	0.00102	0.89
29	K00034	1.74 ± 0.09	1.74 ± 0.07	3.48 ± 0.15	0.881	1	0		0.238	0.476	1
30	K00038	0 ± 0	3.22 ± 0.03	1.93 ± 0.08	4.34e-06	8.68e-06	L0	UP	0.169	0.337	-0.74
31	K00040	34.32 ± 1.69	43.69 ± 1.76	35.88 ± 1.57	0.000668	0.00134	0.35		0.00154	0.00307	-0.28
32	K00041	52.28 ± 2.57	66.28 ± 2.67	63.48 ± 2.78	0.00894	0.0179	0.34		0.0248	0.0497	-0.06
33	K00042	6.66 ± 0.33	5.55 ± 0.22	15.54 ± 0.28	0.173	0.346	-0.26		0.00039	0.00078	1.49	UP
34	K00044	0 ± 0	0 ± 0	0.32 ± 0.01					0.047	0.0939	M0
35	K00046	1.16 ± 0.06	1.32 ± 0.05	1.18 ± 0.05	0.877	1	0.18		0.239	0.478	-0.15
36	K00048	18.78 ± 0.92	25.23 ± 1.02	23.47 ± 1.03	0.0282	0.0564	0.43		0.311	0.622	-0.1
37	K00049	0.56 ± 0.03	0.28 ± 0.01	0.56 ± 0.02	0.2	0.4	-1		0.408	0.816	1
38	K00052	52.24 ± 2.57	50.08 ± 2.02	58.71 ± 2.57	0.748	1	-0.06		0.975	1	0.23
39	K00053	64.36 ± 3.17	66.49 ± 2.68	78.72 ± 3.45	0.128	0.256	0.05		0.796	1	0.24
40	K00054	3.19 ± 0.16	3.59 ± 0.14	5.58 ± 0.24	0.79	1	0.17		0.12	0.239	0.64
41	K00057	107.27 ± 5.28	109.74 ± 4.42	127.9 ± 5.61	0.974	1	0.03		0.169	0.337	0.22
42	K00058	179.43 ± 8.83	141.45 ± 5.69	216.1 ± 9.47	0.00177	0.00354	-0.34		7.69e-10	1.54e-09	0.61
43	K00059	7.26 ± 0.36	7.48 ± 0.3	8.96 ± 0.39	0.328	0.656	0.04		0.0275	0.0551	0.26
44	K00060	18.89 ± 0.38	8.24 ± 0.09	25.19 ± 0.46	1.41e-08	2.82e-08	-1.2	DN	1.69e-11	3.38e-11	1.61	UP
45	K00063	0 ± 0	0.17 ± 0.01	0 ± 0	0.0314	0.0628	L0		0.0886	0.177	H0
46	K00065	13.85 ± 0.28	6.29 ± 0.07	13.85 ± 0.25	4.39e-05	8.78e-05	-1.14	DN	0.00242	0.00484	1.14	UP
47	K00067	78.24 ± 3.85	92.73 ± 3.73	94.47 ± 4.14	0.0724	0.145	0.25		0.935	1	0.03
48	K00068	2.4 ± 0.12	3.21 ± 0.13	7.21 ± 0.13	0.422	0.844	0.42		0.0123	0.0246	1.17	UP
49	K00069	0.5 ± 0.02	0.5 ± 0.02	0.5 ± 0.02	0.987	1	0		0.915	1	0
50	K00073	6.15 ± 0.12	0 ± 0	7.29 ± 0.13	0.0038	0.00759	M0	DN	0.000247	0.000494	M0	UP
51	K00074	56.72 ± 2.79	33.47 ± 1.35	75.44 ± 1.38	1.12e-10	2.24e-10	-0.76		9.5e-15	1.9e-14	1.17	UP
52	K00075	77.02 ± 3.79	79.04 ± 3.18	94.24 ± 4.13	0.989	1	0.04		0.03	0.0599	0.25
53	K00076	2.67 ± 0.13	1.6 ± 0.06	2.13 ± 0.09	0.0279	0.0558	-0.74		0.52	1	0.42
54	K00077	9.51 ± 0.47	6.54 ± 0.26	13.08 ± 0.57	0.0575	0.115	-0.54		0.0327	0.0654	1
55	K00078	3.62 ± 0.18	4.71 ± 0.19	4.21 ± 0.18	0.00289	0.00578	0.38		0.0296	0.0591	-0.16
56	K00083	0 ± 0	2.21 ± 0.09	1.11 ± 0.05	0.084	0.168	L0		0.274	0.548	-1
57	K00085	0.5 ± 0.01	0.99 ± 0.01	2.48 ± 0.05	0.00222	0.00444	1	UP	0.00102	0.00203	1.32	UP
58	K00086	11.04 ± 0.22	4.65 ± 0.05	8.71 ± 0.38	1.71e-05	3.42e-05	-1.25	DN	0.123	0.246	0.91
59	K00087	26.2 ± 0.53	11.56 ± 0.12	26.2 ± 0.48	2.17e-11	4.34e-11	-1.18	DN	9.79e-09	1.96e-08	1.18	UP
60	K00088	83.72 ± 4.12	86.25 ± 3.47	101.9 ± 4.47	0.185	0.37	0.04		0.0902	0.18	0.24
61	K00090	4.5 ± 0.09	1.8 ± 0.02	3.6 ± 0.16	0.0044	0.0088	-1.32	DN	0.25	0.499	1
62	K00091	6.9 ± 0.34	5.36 ± 0.22	4.6 ± 0.2	0.114	0.228	-0.36		0.61	1	-0.22
63	K00094	3.64 ± 0.07	1.82 ± 0.02	6.36 ± 0.12	0.0149	0.0298	-1	DN	0.000421	0.000842	1.81	UP
64	K00096	6.87 ± 0.34	9.62 ± 0.39	10.31 ± 0.45	0.0215	0.043	0.49		0.93	1	0.1
65	K00097	60.16 ± 2.96	70.65 ± 2.84	59.46 ± 2.61	0.00237	0.00474	0.23		0.0001	0.000201	-0.25
66	K00098	0.89 ± 0.04	0 ± 0	0.89 ± 0.04	0.0295	0.059	M0		0.123	0.246	M0
67	K00099	43.58 ± 2.14	44.05 ± 1.77	46.89 ± 2.06	0.141	0.282	0.02		0.926	1	0.09
68	K00100	59.65 ± 2.93	69.38 ± 2.79	68.77 ± 3.01	0.0497	0.0994	0.22		0.202	0.403	-0.01
69	K00101	0.74 ± 0.01	1.48 ± 0.02	2.95 ± 0.13	0.00228	0.00457	1	UP	0.205	0.411	1
70	K00102	1.9 ± 0.04	0.95 ± 0.01	0.47 ± 0.01	0.0228	0.0457	-1	DN	6.92e-06	1.38e-05	-1	DN
71	K00104	29.77 ± 1.46	24.26 ± 0.98	30.88 ± 1.35	0.0368	0.0736	-0.3		0.35	0.701	0.35
72	K00106	8.47 ± 0.42	8 ± 0.32	15.53 ± 0.68	0.516	1	-0.08		0.000274	0.000547	0.96
73	K00108	0 ± 0	0 ± 0	0.86 ± 0.04					0.047	0.0939	M0
74	K00109	2.46 ± 0.12	1.64 ± 0.07	0.82 ± 0.04	0.407	0.814	-0.58		0.274	0.548	-1
75	K00111	56.5 ± 2.78	42.86 ± 1.73	55.04 ± 2.41	0.000872	0.00174	-0.4		0.408	0.816	0.36
76	K00112	4 ± 0.2	3.5 ± 0.14	4.5 ± 0.2	0.413	0.826	-0.19		0.63	1	0.36
77	K00113	3.71 ± 0.18	4.72 ± 0.19	4.72 ± 0.21	0.254	0.508	0.35		0.767	1	0
78	K00116	1.43 ± 0.03	0.61 ± 0.01	1.43 ± 0.03	0.0186	0.0373	-1.22	DN	0.00887	0.0177	1.22	UP
79	K00121	2.94 ± 0.14	2.94 ± 0.12	3.92 ± 0.17	0.706	1	0		0.7	1	0.42
80	K00123	3.49 ± 0.17	2.62 ± 0.11	4.36 ± 0.19	0.282	0.564	-0.42		0.0294	0.0588	0.74
81	K00124	3.68 ± 0.07	0 ± 0	2.21 ± 0.04	4.19e-06	8.38e-06	M0	DN	0.00154	0.00307	M0	UP
82	K00125	1.34 ± 0.07	0.8 ± 0.03	0.8 ± 0.04	0.16	0.32	-0.74		0.78	1	0
83	K00127	0.26 ± 0.01	0.07 ± 0	0.26 ± 0	0.0116	0.0232	-2	DN	7.27e-08	1.45e-07	2	UP
84	K00128	20.46 ± 1.01	28.08 ± 1.13	20.06 ± 0.88	0.00141	0.00282	0.46		7.71e-06	1.54e-05	-0.49
85	K00129	0 ± 0	0.49 ± 0.02	0.98 ± 0.04	0.0314	0.0628	L0		0.408	0.816	1
86	K00130	0.59 ± 0.01	2.38 ± 0.03	0 ± 0	0.0129	0.0259	2	UP	8.06e-05	0.000161	H0	DN
87	K00131	0.15 ± 0.01	0.08 ± 0	0.23 ± 0.01	0.2	0.4	-1		0.16	0.319	1.58
88	K00133	2.8 ± 0.14	3.14 ± 0.13	3.62 ± 0.16	0.0212	0.0424	0.17		0.759	1	0.2
89	K00134	119.14 ± 5.86	109.21 ± 4.4	148.34 ± 6.5	0.0381	0.0762	-0.13		0.0442	0.0884	0.44
90	K00135	22.39 ± 0.45	0 ± 0	2.37 ± 0.04	9.25e-07	1.85e-06	M0	DN	4.83e-05	9.66e-05	M0	UP
91	K00137	0 ± 0	0.93 ± 0.04	0 ± 0	0.0314	0.0628	L0		0.0886	0.177	H0
92	K00138	0.29 ± 0.01	0.68 ± 0.01	0.24 ± 0	0.000734	0.00147	1.22	UP	0.000136	0.000272	-1.49	DN
93	K00139	0.61 ± 0.03	0 ± 0	0 ± 0	0.0295	0.059	M0
94	K00140	5.53 ± 0.11	2.46 ± 0.03	10.45 ± 0.19	0.0087	0.0174	-1.17	DN	2.17e-05	4.34e-05	2.09	UP
95	K00142	0 ± 0	0.23 ± 0.01	0 ± 0	0.0314	0.0628	L0		0.0886	0.177	H0
96	K00143	0 ± 0	0 ± 0	0.74 ± 0.03					0.123	0.246	M0
97	K00145	146.31 ± 7.2	157.65 ± 6.35	167.86 ± 7.36	0.0696	0.139	0.11		0.326	0.652	0.09
98	K00147	185.03 ± 9.1	176.78 ± 7.12	215.68 ± 9.45	0.998	1	-0.07		0.684	1	0.29
99	K00148	0 ± 0	1.11 ± 0.04	0 ± 0	0.0314	0.0628	L0		0.0886	0.177	H0
100	K00149	1.08 ± 0.02	5.4 ± 0.06	1.08 ± 0.02	0.00257	0.00513	2.32	UP	0.0046	0.0092	-2.32	DN
101	K00150	5.52 ± 0.27	6.26 ± 0.25	6.26 ± 0.27	0.401	0.802	0.18		0.811	1	0
102	K00151	0.75 ± 0.04	0 ± 0	0.83 ± 0.04	0.0295	0.059	M0		0.123	0.246	M0
103	K00153	0 ± 0	0 ± 0	1.35 ± 0.06					0.047	0.0939	M0
104	K00156	0.38 ± 0.02	0.38 ± 0.02	0.75 ± 0.03	0.987	1	0		0.408	0.816	1
105	K00158	0.43 ± 0.02	0 ± 0	0 ± 0	0.0295	0.059	M0
106	K00161	32.97 ± 0.66	7.33 ± 0.08	34.8 ± 0.64	2.67e-08	5.34e-08	-2.17	DN	1.14e-06	2.28e-06	2.25	UP
107	K00162	54.44 ± 1.1	14.2 ± 0.15	54.44 ± 1	8.7e-10	1.74e-09	-1.94	DN	4.81e-07	9.62e-07	1.94	UP
108	K00163	2.82 ± 0.06	0.47 ± 0.01	4.23 ± 0.08	0.000561	0.00112	-2.58	DN	7.13e-05	0.000143	3.17	UP
109	K00164	40.36 ± 0.81	4.48 ± 0.05	35.88 ± 0.66	5.99e-10	1.2e-09	-3.17	DN	9.31e-07	1.86e-06	3	UP
110	K00166	0 ± 0	0.22 ± 0.01	0.22 ± 0.01	0.0314	0.0628	L0		0.915	1	0
111	K00167	2.24 ± 0.05	0.9 ± 0.01	3.13 ± 0.06	0.00488	0.00976	-1.32	DN	0.015	0.0299	1.81	UP
112	K00169	14.05 ± 0.69	12.78 ± 0.51	13.42 ± 0.59	0.647	1	-0.14		0.811	1	0.07
113	K00170	28.37 ± 1.4	17.61 ± 0.71	19.56 ± 0.86	0.00127	0.00254	-0.69		0.808	1	0.15
114	K00171	20.93 ± 1.03	11.63 ± 0.47	20.93 ± 0.92	0.0391	0.0782	-0.85		0.318	0.635	0.85
115	K00172	18.29 ± 0.9	16.26 ± 0.65	12.19 ± 0.53	0.622	1	-0.17		0.0372	0.0744	-0.42
116	K00174	111.07 ± 5.46	124.43 ± 5.01	131.71 ± 5.77	0.000503	0.00101	0.16		0.107	0.213	0.08
117	K00175	85.55 ± 4.21	110.08 ± 4.43	111.41 ± 4.88	6.51e-05	0.00013	0.36		0.111	0.221	0.02
118	K00176	8 ± 0.39	9.56 ± 0.38	7.78 ± 0.34	0.223	0.446	0.26		0.0533	0.107	-0.3
119	K00177	0.56 ± 0.03	0.54 ± 0.02	0.63 ± 0.03	0.827	1	-0.07		0.332	0.665	0.23
120	K00179	250.67 ± 12.33	241.38 ± 9.72	285.48 ± 12.51	0.0236	0.0472	-0.05		0.392	0.784	0.24
121	K00180	40.72 ± 2	49.97 ± 2.01	50.43 ± 2.21	0.0469	0.0938	0.3		0.259	0.518	0.01
122	K00192	0 ± 0	0.55 ± 0.02	0 ± 0	0.051	0.102	L0		0.0939	0.188	H0
123	K00193	0.65 ± 0.01	2.29 ± 0.02	0.33 ± 0.01	0.00182	0.00364	1.81	UP	0.000273	0.000547	-2.81	DN
124	K00197	0.41 ± 0.01	1.64 ± 0.02	0 ± 0	0.0129	0.0259	2	UP	8.06e-05	0.000161	H0	DN
125	K00198	0.93 ± 0.02	2.79 ± 0.03	2.17 ± 0.1	0.00104	0.00207	1.58	UP	0.235	0.471	-0.36
126	K00200	0.37 ± 0.02	0.24 ± 0.01	0 ± 0	0.313	0.626	-0.58		0.0939	0.188	H0
127	K00202	0.06 ± 0	0.12 ± 0	0 ± 0	0.253	0.506	1		0.0939	0.188	H0
128	K00203	0.48 ± 0.02	0 ± 0	0 ± 0	0.0295	0.059	M0
129	K00205	2.82 ± 0.06	1.13 ± 0.01	1.13 ± 0.05	0.00394	0.00788	-1.32	DN	0.996	1	0
130	K00207	0.21 ± 0	0.84 ± 0.01	0.42 ± 0.01	0.0129	0.0259	2	UP	9.83e-10	1.97e-09	-1	DN
131	K00208	5.1 ± 0.25	4.29 ± 0.17	9.13 ± 0.17	0.359	0.718	-0.25		0.000335	0.000669	1.09	UP
132	K00209	4.32 ± 0.09	15.13 ± 0.16	5.04 ± 0.09	8.9e-08	1.78e-07	1.81	UP	4.43e-06	8.86e-06	-1.58	DN
133	K00210	25.75 ± 1.27	31.7 ± 1.28	34.67 ± 1.52	0.017	0.034	0.3		0.903	1	0.13
134	K00214	0 ± 0	0.33 ± 0.01	0.33 ± 0.01	0.0314	0.0628	L0		0.915	1	0
135	K00215	248.92 ± 12.25	243.63 ± 9.81	250.69 ± 10.99	0.189	0.378	-0.03		0.921	1	0.04
136	K00216	0 ± 0	0.97 ± 0.04	0.48 ± 0.02	0.084	0.168	L0		0.274	0.548	-1
137	K00218	0 ± 0	0.94 ± 0.04	0 ± 0	0.084	0.168	L0		0.0939	0.188	H0
138	K00219	7.5 ± 0.37	9 ± 0.36	12 ± 0.53	0.731	1	0.26		0.704	1	0.42
139	K00226	7.61 ± 0.37	4.76 ± 0.19	7.61 ± 0.33	0.172	0.344	-0.68		0.539	1	0.68
140	K00231	0.19 ± 0.01	0.3 ± 0.01	0.53 ± 0.02	0.0727	0.145	0.68		0.0886	0.177	0.81
141	K00234	1.53 ± 0.03	0.61 ± 0.01	0.92 ± 0.04	0.00683	0.0137	-1.32	DN	0.5	0.999	0.58
142	K00235	0 ± 0	0 ± 0	1.32 ± 0.06					0.047	0.0939	M0
143	K00239	91.72 ± 4.51	96.21 ± 3.87	119.94 ± 5.26	0.545	1	0.07		0.446	0.891	0.32
144	K00240	59.84 ± 2.94	56.95 ± 2.29	83.63 ± 3.67	0.233	0.466	-0.07		0.000611	0.00122	0.55
145	K00241	30.91 ± 1.52	41.21 ± 1.66	36.7 ± 1.61	0.00505	0.0101	0.42		0.0613	0.123	-0.17
146	K00242	0.05 ± 0	0.02 ± 0	0.07 ± 0	0.2	0.4	-1		0.123	0.246	1.58
147	K00243	16.6 ± 0.82	20.65 ± 0.83	21.76 ± 0.95	0.0133	0.0266	0.32		0.528	1	0.08
148	K00244	23.12 ± 1.14	20.92 ± 0.84	28.07 ± 1.23	0.924	1	-0.14		0.196	0.392	0.42
149	K00245	8.13 ± 0.16	3.49 ± 0.04	11.62 ± 0.21	0.0139	0.0279	-1.22	DN	0.00366	0.00732	1.74	UP
150	K00246	2.44 ± 0.12	2.44 ± 0.1	4.06 ± 0.18	0.841	1	0		0.422	0.845	0.74
151	K00247	0 ± 0	5.84 ± 0.24	5.84 ± 0.26	0.0314	0.0628	L0		0.915	1	0
152	K00248	68.51 ± 3.37	35.5 ± 1.43	87.01 ± 1.6	4.91e-19	9.82e-19	-0.95		1.12e-25	2.24e-25	1.29	UP
153	K00249	3.56 ± 0.17	2.45 ± 0.1	11.12 ± 0.2	0.143	0.286	-0.54		7.25e-15	1.45e-14	2.18	UP
154	K00251	0.53 ± 0.01	1.23 ± 0.01	0.53 ± 0.01	0.0167	0.0333	1.22	UP	0.0224	0.0448	-1.22	DN
155	K00252	0.05 ± 0	0 ± 0	0.1 ± 0	0.0295	0.059	M0		0.057	0.114	M0
156	K00253	0.77 ± 0.02	0.13 ± 0	0.51 ± 0.01	0.000561	0.00112	-2.58	DN	4.21e-06	8.42e-06	2	UP
157	K00254	11.01 ± 0.54	7 ± 0.28	9.51 ± 0.42	0.0136	0.0272	-0.65		0.243	0.486	0.44
158	K00257	4.02 ± 0.2	2.87 ± 0.12	9.18 ± 0.17	0.353	0.706	-0.49		0.000395	0.00079	1.68	UP
159	K00259	45.53 ± 2.24	33.39 ± 1.34	47.96 ± 2.1	8.83e-05	0.000177	-0.45		0.000113	0.000226	0.52
160	K00260	0 ± 0	0.1 ± 0	0 ± 0	0.051	0.102	L0		0.0939	0.188	H0
161	K00261	3.16 ± 0.16	5.7 ± 0.23	2.53 ± 0.05	0.0128	0.0256	0.85		0.0093	0.0186	-1.17	DN
162	K00262	11.5 ± 0.57	12.03 ± 0.48	14.35 ± 0.63	0.187	0.374	0.06		0.304	0.608	0.26
163	K00263	0.59 ± 0.01	0.15 ± 0	0.44 ± 0.01	0.0116	0.0232	-2	DN	0.0123	0.0246	1.58	UP
164	K00264	0.06 ± 0	0.03 ± 0	0.11 ± 0	0.00787	0.0157	-1	DN	1.15e-05	2.3e-05	2	UP
165	K00265	74.39 ± 3.66	140.86 ± 5.67	92.88 ± 4.07	4.19e-23	8.38e-23	0.92		1.12e-15	2.24e-15	-0.6
166	K00266	1363.31 ± 67.07	1425.14 ± 57.36	1575.31 ± 69.04	2.27e-11	4.54e-11	0.06		8.03e-16	1.61e-15	0.14
167	K00275	2.25 ± 0.05	0.75 ± 0.01	4.87 ± 0.09	0.00626	0.0125	-1.58	DN	1.38e-05	2.76e-05	2.7	UP
168	K00278	64.39 ± 3.17	110.76 ± 4.46	97.88 ± 4.29	6.08e-12	1.22e-11	0.78		0.0123	0.0245	-0.18
169	K00281	32.08 ± 1.58	33.4 ± 1.34	45.63 ± 2	0.96	1	0.06		0.0142	0.0284	0.45
170	K00282	20.01 ± 0.98	18.14 ± 0.73	31.27 ± 1.37	0.409	0.818	-0.14		0.000611	0.00122	0.79
171	K00283	21.67 ± 1.07	17.73 ± 0.71	27.59 ± 1.21	0.0281	0.0562	-0.29		0.000446	0.000892	0.64
172	K00284	0.32 ± 0.01	2.58 ± 0.03	0.65 ± 0.01	4.39e-05	8.78e-05	3	UP	0.000806	0.00161	-2	DN
173	K00285	0 ± 0	0 ± 0	1.03 ± 0.04					0.047	0.0939	M0
174	K00286	108.66 ± 5.35	121.39 ± 4.89	125.3 ± 5.49	0.0276	0.0552	0.16		0.579	1	0.05
175	K00287	51.73 ± 2.54	52.34 ± 2.11	61.47 ± 2.69	0.331	0.662	0.02		0.149	0.298	0.23
176	K00288	4.54 ± 0.22	8.18 ± 0.33	8.18 ± 0.36	0.00982	0.0196	0.85		0.446	0.891	0
177	K00289	1.26 ± 0.06	0.63 ± 0.03	0 ± 0	0.2	0.4	-1		0.0886	0.177	H0
178	K00290	28.74 ± 1.41	40.5 ± 1.63	37.88 ± 1.66	0.000295	0.00059	0.49		0.0457	0.0913	-0.1
179	K00294	12.65 ± 0.62	14.59 ± 0.59	13.13 ± 0.58	0.639	1	0.21		0.395	0.79	-0.15
180	K00297	37.4 ± 1.84	35.75 ± 1.44	49.32 ± 2.16	0.417	0.834	-0.07		0.024	0.0479	0.46
181	K00298	0.54 ± 0.03	0 ± 0	0 ± 0	0.0295	0.059	M0
182	K00311	0.31 ± 0.01	0.1 ± 0	0.25 ± 0	0.000109	0.000218	-1.58	DN	1.05e-20	2.1e-20	1.32	UP
183	K00313	19.35 ± 0.39	6.16 ± 0.07	20.22 ± 0.37	4.53e-08	9.06e-08	-1.65	DN	6.88e-06	1.38e-05	1.72	UP
184	K00314	0.14 ± 0	0.07 ± 0	0.28 ± 0.01	0.00434	0.00869	-1	DN	2.8e-05	5.6e-05	2	UP
185	K00318	0.57 ± 0.03	0.29 ± 0.01	0.29 ± 0.01	0.2	0.4	-1		0.915	1	0
186	K00319	0.52 ± 0.03	0.52 ± 0.02	0.52 ± 0.02	0.987	1	0		0.915	1	0
187	K00320	0.12 ± 0.01	0.12 ± 0	0 ± 0	0.987	1	0		0.0886	0.177	H0
188	K00322	0 ± 0	0 ± 0	1.02 ± 0.04					0.047	0.0939	M0
189	K00324	30.61 ± 1.51	16.63 ± 0.67	29.28 ± 1.28	3.59e-07	7.18e-07	-0.88		0.00355	0.00709	0.82
190	K00325	13.25 ± 0.65	8.28 ± 0.33	17.8 ± 0.33	0.00048	0.00096	-0.68		1.67e-05	3.34e-05	1.1	UP
191	K00326	0.98 ± 0.02	6.85 ± 0.07	1.96 ± 0.04	0.000173	0.000345	2.81	UP	0.00331	0.00662	-1.81	DN
192	K00327	0 ± 0	1.59 ± 0.06	0 ± 0	0.0849	0.17	L0		0.0939	0.188	H0
193	K00329	0.92 ± 0.05	0 ± 0	0 ± 0	0.0295	0.059	M0
194	K00330	45.33 ± 2.23	48.25 ± 1.94	51.18 ± 2.24	0.496	0.992	0.09		0.67	1	0.08
195	K00331	1.13 ± 0.06	1.47 ± 0.06	1.5 ± 0.07	0.0154	0.0308	0.39		0.915	1	0.03
196	K00332	6.38 ± 0.31	3.44 ± 0.14	6.38 ± 0.28	0.00158	0.00316	-0.89		0.0886	0.177	0.89
197	K00333	9.79 ± 0.48	8.16 ± 0.33	7.51 ± 0.33	0.311	0.622	-0.26		0.168	0.335	-0.12
198	K00334	66.04 ± 3.25	55.51 ± 2.23	71.79 ± 3.15	0.0823	0.165	-0.25		0.119	0.238	0.37
199	K00335	72.41 ± 3.56	60.19 ± 2.42	72.84 ± 3.19	0.00604	0.0121	-0.27		0.0886	0.177	0.28
200	K00336	242.08 ± 11.91	194.96 ± 7.85	274.57 ± 12.03	0.0133	0.0266	-0.31		0.0519	0.104	0.49
201	K00337	37.98 ± 1.87	44.43 ± 1.79	36.55 ± 1.6	0.0305	0.061	0.23		0.000294	0.000588	-0.28
202	K00338	61.21 ± 3.01	68.2 ± 2.75	55.96 ± 2.45	0.639	1	0.16		0.238	0.476	-0.29
203	K00339	23.76 ± 1.17	27.03 ± 1.09	27.85 ± 1.22	0.654	1	0.19		0.97	1	0.04
204	K00340	16.56 ± 0.81	18.22 ± 0.73	17.66 ± 0.77	0.446	0.892	0.14		0.193	0.386	-0.04
205	K00341	46.52 ± 2.29	49.62 ± 2	47.04 ± 2.06	0.717	1	0.09		0.0886	0.177	-0.08
206	K00342	94.35 ± 4.64	98.51 ± 3.96	88.8 ± 3.89	0.679	1	0.06		0.0232	0.0465	-0.15
207	K00343	7.23 ± 0.36	7.85 ± 0.32	7.72 ± 0.34	0.195	0.39	0.12		0.124	0.248	-0.02
208	K00344	8.77 ± 0.18	17.55 ± 0.19	7.31 ± 0.13	0.00556	0.0111	1	UP	0.00154	0.00307	-1.26	DN
209	K00346	60.71 ± 2.99	74.84 ± 3.01	70.69 ± 3.1	0.195	0.39	0.3		0.299	0.598	-0.08
210	K00347	35.88 ± 1.77	47.5 ± 1.91	44.47 ± 1.95	0.00699	0.014	0.4		0.231	0.462	-0.1
211	K00348	9.32 ± 0.46	13.74 ± 0.55	13.99 ± 0.61	0.00194	0.00388	0.56		0.408	0.816	0.03
212	K00349	37.67 ± 1.85	42.1 ± 1.69	44.31 ± 1.94	0.194	0.388	0.16		0.973	1	0.07
213	K00350	26.52 ± 1.3	27.5 ± 1.11	27.5 ± 1.21	0.89	1	0.05		0.628	1	0
214	K00351	44.46 ± 2.19	56.05 ± 2.26	50.9 ± 2.23	2.83e-06	5.66e-06	0.33		0.00869	0.0174	-0.14
215	K00354	8.4 ± 0.41	14 ± 0.56	11.2 ± 0.49	0.000835	0.00167	0.74		0.0157	0.0315	-0.32
216	K00355	1.61 ± 0.08	1.88 ± 0.08	1.61 ± 0.07	0.653	1	0.22		0.545	1	-0.22
217	K00362	4.01 ± 0.2	3.01 ± 0.12	3.51 ± 0.15	0.229	0.458	-0.42		0.89	1	0.22
218	K00364	0.78 ± 0.04	1.04 ± 0.04	0.52 ± 0.01	0.272	0.544	0.42		3.02e-06	6.04e-06	-1	DN
219	K00366	0 ± 0	1.02 ± 0.04	0 ± 0	0.084	0.168	L0		0.0939	0.188	H0
220	K00367	0.45 ± 0.02	0.45 ± 0.02	2.24 ± 0.04	0.987	1	0		0.0123	0.0245	2.32	UP
221	K00370	0.38 ± 0.02	0.44 ± 0.02	0.27 ± 0.01	0.45	0.9	0.19		0.106	0.212	-0.68
222	K00371	0.58 ± 0.03	0.77 ± 0.03	0.58 ± 0.03	0.518	1	0.42		0.588	1	-0.42
223	K00372	0.12 ± 0.01	0 ± 0	0.08 ± 0	0.0274	0.0548	M0		0.057	0.114	M0
224	K00373	0.66 ± 0.03	0 ± 0	0.66 ± 0.03	0.0816	0.163	M0		0.057	0.114	M0
225	K00374	0.36 ± 0.02	0.18 ± 0.01	0.36 ± 0.02	0.2	0.4	-1		0.408	0.816	1
226	K00375	37.79 ± 1.86	20.21 ± 0.81	41.31 ± 1.81	5.29e-08	1.06e-07	-0.9		0.0332	0.0664	1.03
227	K00380	2.89 ± 0.06	1.16 ± 0.01	2.32 ± 0.1	0.00576	0.0115	-1.32	DN	0.25	0.499	1
228	K00382	103.73 ± 5.1	72.75 ± 2.93	129.33 ± 5.67	9.97e-10	1.99e-09	-0.51		6.01e-11	1.2e-10	0.83
229	K00383	0.15 ± 0.01	0.2 ± 0.01	0.35 ± 0.02	0.326	0.652	0.42		0.341	0.682	0.81
230	K00384	424.67 ± 20.89	410.63 ± 16.53	496.62 ± 21.77	0.337	0.674	-0.05		0.382	0.765	0.27
231	K00385	2.7 ± 0.05	5.39 ± 0.06	3.37 ± 0.15	0.0247	0.0493	1	UP	0.123	0.246	-0.68
232	K00390	11.51 ± 0.57	16.25 ± 0.65	12.18 ± 0.53	0.00739	0.0148	0.5		0.0217	0.0433	-0.42
233	K00392	0 ± 0	0.69 ± 0.03	0 ± 0	0.084	0.168	L0		0.0939	0.188	H0
234	K00394	0.91 ± 0.04	1.62 ± 0.07	1.62 ± 0.07	0.00322	0.00644	0.83		0.744	1	0
235	K00395	0 ± 0	0.14 ± 0.01	0.14 ± 0.01	0.0314	0.0628	L0		0.915	1	0
236	K00399	0.75 ± 0.04	1.36 ± 0.05	0.6 ± 0.01	0.00572	0.0114	0.85		0.00493	0.00985	-1.17	DN
237	K00400	1.26 ± 0.06	2.21 ± 0.09	0.32 ± 0.01	0.0497	0.0994	0.81		0.000369	0.000738	-2.81	DN
238	K00401	0.53 ± 0.01	2.93 ± 0.03	1.07 ± 0.02	6.82e-06	1.36e-05	2.46	UP	0.0014	0.0028	-1.46	DN
239	K00402	0.62 ± 0.01	2.47 ± 0.03	0.62 ± 0.01	0.0129	0.0259	2	UP	0.0181	0.0361	-2	DN
240	K00404	8.39 ± 0.17	3.5 ± 0.04	7.7 ± 0.14	0.00122	0.00245	-1.26	DN	2.95e-06	5.9e-06	1.14	UP
241	K00405	2.47 ± 0.12	1.48 ± 0.06	3.94 ± 0.07	0.0608	0.122	-0.74		2.89e-07	5.78e-07	1.42	UP
242	K00406	2.23 ± 0.04	0.83 ± 0.01	2.23 ± 0.04	0.00427	0.00854	-1.42	DN	0.0227	0.0455	1.42	UP
243	K00411	15.78 ± 0.32	3.95 ± 0.04	13.15 ± 0.24	5.2e-06	1.04e-05	-2	DN	0.00567	0.0113	1.74	UP
244	K00412	1.11 ± 0.02	0.28 ± 0	1.25 ± 0.02	3.33e-07	6.66e-07	-2	DN	2.95e-06	5.9e-06	2.17	UP
245	K00413	9.07 ± 0.18	3.89 ± 0.04	14.25 ± 0.26	0.0106	0.0212	-1.22	DN	0.000723	0.00145	1.87	UP
246	K00425	69.63 ± 3.43	69.63 ± 2.8	88.84 ± 3.89	0.256	0.512	0		0.586	1	0.35
247	K00426	5.46 ± 0.27	6.16 ± 0.25	7.09 ± 0.31	0.187	0.374	0.17		0.801	1	0.2
248	K00428	42.48 ± 0.85	16.07 ± 0.17	39.03 ± 0.72	3.66e-09	7.32e-09	-1.4	DN	3.02e-06	6.04e-06	1.28	UP
249	K00430	0 ± 0	8.58 ± 0.35	0 ± 0	0.084	0.168	L0		0.0939	0.188	H0
250	K00432	37.3 ± 1.83	50.06 ± 2.01	45.15 ± 1.98	7.21e-08	1.44e-07	0.42		0.00897	0.0179	-0.15
251	K00436	0.69 ± 0.01	1.38 ± 0.01	1.72 ± 0.08	0.0047	0.00939	1	UP	0.78	1	0.32
252	K00441	1.61 ± 0.08	0.96 ± 0.04	2.57 ± 0.05	0.0608	0.122	-0.74		0.0196	0.0391	1.42	UP
253	K00442	0.48 ± 0.02	0 ± 0	0 ± 0	0.0295	0.059	M0
254	K00443	0.32 ± 0.02	0 ± 0	0 ± 0	0.0295	0.059	M0
255	K00446	0.5 ± 0.02	0 ± 0	0 ± 0	0.0295	0.059	M0
256	K00459	5.97 ± 0.12	2.32 ± 0.02	6.3 ± 0.12	2.44e-05	4.88e-05	-1.36	DN	0.000509	0.00102	1.44	UP
257	K00483	0.88 ± 0.04	0.88 ± 0.04	1.32 ± 0.06	0.982	1	0		0.688	1	0.58
258	K00496	0 ± 0	0 ± 0	1.14 ± 0.05					0.123	0.246	M0
259	K00504	1.77 ± 0.09	0 ± 0	0 ± 0	0.0295	0.059	M0
260	K00517	0 ± 0	0.59 ± 0.02	0 ± 0	0.0314	0.0628	L0		0.0886	0.177	H0
261	K00520	0.27 ± 0.01	0 ± 0	0 ± 0	0.0295	0.059	M0
262	K00522	1.02 ± 0.05	2.03 ± 0.08	2.03 ± 0.09	0.253	0.506	1		0.906	1	0
263	K00523	0 ± 0	0 ± 0	0.02 ± 0					0.047	0.0939	M0
264	K00525	83.31 ± 4.1	55.71 ± 2.24	83.83 ± 3.67	1.2e-09	2.4e-09	-0.58		0.000871	0.00174	0.59
265	K00526	3.07 ± 0.06	0.68 ± 0.01	3.34 ± 0.06	1.24e-18	2.48e-18	-2.17	DN	6.67e-16	1.33e-15	2.29	UP
266	K00528	2.9 ± 0.06	0.87 ± 0.01	2.61 ± 0.05	0.000188	0.000377	-1.74	DN	0.00997	0.0199	1.58	UP
267	K00529	0 ± 0	0.61 ± 0.02	0.61 ± 0.03	0.0314	0.0628	L0		0.915	1	0
268	K00532	11.6 ± 0.57	10.15 ± 0.41	15.95 ± 0.7	0.66	1	-0.19		0.0886	0.177	0.65
269	K00537	1.7 ± 0.08	1.03 ± 0.04	2.25 ± 0.04	0.00303	0.00606	-0.72		8.06e-05	0.000161	1.12	UP
270	K00543	0 ± 0	0 ± 0	0.04 ± 0					0.123	0.246	M0
271	K00547	4.4 ± 0.22	7.33 ± 0.29	6.6 ± 0.29	0.0916	0.183	0.74		0.831	1	-0.15
272	K00548	8.97 ± 0.44	11.44 ± 0.46	10.53 ± 0.46	0.000988	0.00198	0.35		0.00626	0.0125	-0.12
273	K00549	28.98 ± 1.43	26.66 ± 1.07	37.67 ± 1.65	0.891	1	-0.12		0.0622	0.124	0.5
274	K00551	0 ± 0	1.03 ± 0.04	1.03 ± 0.05	0.0314	0.0628	L0		0.915	1	0
275	K00554	145.23 ± 7.14	144.29 ± 5.81	168.5 ± 7.38	0.312	0.624	-0.01		0.853	1	0.22
276	K00555	0.47 ± 0.01	3.32 ± 0.04	0.47 ± 0.02	0.000173	0.000345	2.81	UP	0.583	1	-2.81
277	K00556	2.12 ± 0.1	1.74 ± 0.07	1.37 ± 0.06	0.269	0.538	-0.28		0.0968	0.194	-0.35
278	K00557	6.4 ± 0.13	1.83 ± 0.02	5.48 ± 0.1	0.0015	0.00299	-1.81	DN	0.000104	0.000208	1.58	UP
279	K00558	17.25 ± 0.85	21.82 ± 0.88	24.99 ± 1.1	9.92e-05	0.000198	0.34		0.123	0.246	0.2
280	K00559	0 ± 0	2.67 ± 0.03	0 ± 0	2.45e-05	4.9e-05	L0	UP	8.06e-05	0.000161	H0	DN
281	K00560	90.16 ± 4.44	95.38 ± 3.84	117.73 ± 5.16	0.0879	0.176	0.08		0.814	1	0.3
282	K00561	32.15 ± 1.58	10.72 ± 0.43	21.43 ± 0.94	0.0628	0.126	-1.58		0.408	0.816	1
283	K00563	6.51 ± 0.32	4.88 ± 0.2	5.97 ± 0.26	0.148	0.296	-0.42		0.584	1	0.29
284	K00564	4.37 ± 0.22	2.99 ± 0.12	5.06 ± 0.22	0.00529	0.0106	-0.55		0.0886	0.177	0.76
285	K00565	0 ± 0	2 ± 0.02	0 ± 0	2.45e-05	4.9e-05	L0	UP	8.06e-05	0.000161	H0	DN
286	K00566	9.22 ± 0.45	9.44 ± 0.38	11.15 ± 0.49	0.184	0.368	0.03		0.263	0.526	0.24
287	K00567	8.86 ± 0.44	8.69 ± 0.35	11.7 ± 0.51	0.66	1	-0.03		0.803	1	0.43
288	K00568	0.96 ± 0.02	0.48 ± 0.01	1.28 ± 0.02	2.71e-15	5.42e-15	-1	DN	9.1e-07	1.82e-06	1.42	UP
289	K00571	3.68 ± 0.18	4.19 ± 0.17	5.07 ± 0.22	0.588	1	0.19		0.00915	0.0183	0.28
290	K00573	11.23 ± 0.55	17.28 ± 0.7	11.67 ± 0.51	0.000459	0.000918	0.62		0.000365	0.00073	-0.57
291	K00575	5.23 ± 0.26	8.45 ± 0.34	8.45 ± 0.37	6.04e-06	1.21e-05	0.69		0.108	0.216	0
292	K00577	2.76 ± 0.14	0 ± 0	0.94 ± 0.04	0.092	0.184	M0		0.123	0.246	M0
293	K00579	0 ± 0	0.16 ± 0.01	0 ± 0	0.0314	0.0628	L0		0.0886	0.177	H0
294	K00580	0.07 ± 0	0.15 ± 0.01	0.07 ± 0	0.253	0.506	1		0.274	0.548	-1
295	K00581	0.07 ± 0	0.07 ± 0	0.04 ± 0	0.982	1	0		0.274	0.548	-1
296	K00584	0.31 ± 0.02	0.31 ± 0.01	0 ± 0	0.982	1	0		0.0939	0.188	H0
297	K00586	0.68 ± 0.01	3.4 ± 0.04	0 ± 0	0.00257	0.00513	2.32	UP	0.0858	0.172	H0
298	K00587	0 ± 0	0.54 ± 0.02	0 ± 0	0.084	0.168	L0		0.0939	0.188	H0
299	K00590	1.24 ± 0.06	1.47 ± 0.06	1.32 ± 0.06	0.677	1	0.25		0.303	0.606	-0.16
300	K00591	0.42 ± 0.02	0 ± 0	0 ± 0	0.0295	0.059	M0
301	K00592	0 ± 0	0.09 ± 0	0 ± 0	0.0314	0.0628	L0		0.0886	0.177	H0
302	K00595	11.44 ± 0.56	11.96 ± 0.48	20.8 ± 0.91	0.671	1	0.06		0.00947	0.0189	0.8
303	K00598	0.55 ± 0.03	0 ± 0	0.45 ± 0.02	0.0295	0.059	M0		0.123	0.246	M0
304	K00600	102.46 ± 5.04	99.24 ± 3.99	133.57 ± 5.85	0.299	0.598	-0.05		0.023	0.0459	0.43
305	K00601	0.49 ± 0.02	0 ± 0	0.98 ± 0.04	0.0295	0.059	M0		0.057	0.114	M0
306	K00602	125.95 ± 6.2	129.95 ± 5.23	165.27 ± 7.24	0.757	1	0.05		0.017	0.0341	0.35
307	K00603	5.4 ± 0.11	2.02 ± 0.02	9.45 ± 0.17	1.97e-05	3.94e-05	-1.42	DN	1.5e-09	3e-09	2.22	UP
308	K00604	140.66 ± 6.92	133.97 ± 5.39	164.94 ± 7.23	0.621	1	-0.07		0.123	0.246	0.3
309	K00605	58.54 ± 2.88	44.69 ± 1.8	74.91 ± 3.28	0.000158	0.000316	-0.39		6.59e-07	1.32e-06	0.75
310	K00606	46.03 ± 2.26	59.57 ± 2.4	56.86 ± 2.49	0.000803	0.00161	0.37		0.0718	0.144	-0.07
311	K00609	84.79 ± 4.17	86.04 ± 3.46	113.68 ± 4.98	0.554	1	0.02		0.0873	0.175	0.4
312	K00610	71.94 ± 3.54	71.94 ± 2.9	75.11 ± 3.29	0.314	0.628	0		0.361	0.722	0.06
313	K00611	74.5 ± 3.66	70.09 ± 2.82	88.3 ± 3.87	0.498	0.996	-0.09		0.0262	0.0525	0.33
314	K00612	8.78 ± 0.43	11.71 ± 0.47	8.05 ± 0.35	0.0338	0.0676	0.42		0.0198	0.0397	-0.54
315	K00613	0.52 ± 0.03	0 ± 0	1.04 ± 0.05	0.0295	0.059	M0		0.057	0.114	M0
316	K00615	213.88 ± 10.52	227.91 ± 9.17	243.63 ± 10.68	0.688	1	0.09		0.349	0.697	0.1
317	K00616	22.86 ± 1.12	15.86 ± 0.64	28.93 ± 1.27	0.000951	0.0019	-0.53		0.000113	0.000226	0.87
318	K00619	2.7 ± 0.13	4.5 ± 0.18	4.05 ± 0.18	0.0574	0.115	0.74		0.659	1	-0.15
319	K00620	86.13 ± 4.24	72.07 ± 2.9	102.83 ± 4.51	0.158	0.316	-0.26		0.0614	0.123	0.51
320	K00621	0 ± 0	0.02 ± 0	0 ± 0	0.094	0.188	L0		0.0939	0.188	H0
321	K00625	76.76 ± 3.78	76.15 ± 3.07	88.24 ± 3.87	0.463	0.926	-0.01		0.75	1	0.21
322	K00626	38.43 ± 1.89	26.25 ± 1.06	50.6 ± 2.22	1.62e-07	3.24e-07	-0.55		3.05e-09	6.1e-09	0.95
323	K00627	21 ± 0.42	6.63 ± 0.07	24.31 ± 0.45	1.17e-06	2.34e-06	-1.66	DN	3.41e-06	6.82e-06	1.87	UP
324	K00631	1.96 ± 0.04	5.88 ± 0.06	7.85 ± 0.34	0.00742	0.0148	1.58	UP	0.52	1	0.42
325	K00632	7.82 ± 0.38	5.21 ± 0.21	9.12 ± 0.4	0.165	0.33	-0.58		0.309	0.618	0.81
326	K00633	0.17 ± 0.01	0.33 ± 0.01	0.29 ± 0.01	7.94e-11	1.59e-10	0.98		0.0197	0.0395	-0.15
327	K00634	32.73 ± 1.61	45.32 ± 1.82	31.73 ± 1.39	4.58e-06	9.16e-06	0.47		4.78e-07	9.56e-07	-0.51
328	K00639	0.17 ± 0.01	0.15 ± 0.01	0.18 ± 0.01	0.058	0.116	-0.14		0.316	0.632	0.25
329	K00640	24.82 ± 1.22	30.14 ± 1.21	31.73 ± 1.39	0.0604	0.121	0.28		0.987	1	0.07
330	K00641	19.17 ± 0.94	20.91 ± 0.84	17.43 ± 0.76	0.276	0.552	0.13		0.0844	0.169	-0.26
331	K00645	41.18 ± 2.03	54.1 ± 2.18	49.66 ± 2.18	0.0514	0.103	0.39		0.231	0.463	-0.12
332	K00647	4.91 ± 0.24	2.73 ± 0.11	7.09 ± 0.13	0.0515	0.103	-0.85		0.00638	0.0128	1.38	UP
333	K00648	35.3 ± 1.74	45.3 ± 1.82	45.3 ± 1.99	0.000462	0.000924	0.36		0.0886	0.177	0
334	K00649	0.78 ± 0.04	0 ± 0	0 ± 0	0.0295	0.059	M0
335	K00651	62.2 ± 3.06	59.26 ± 2.39	75.11 ± 3.29	0.288	0.576	-0.07		0.000489	0.000977	0.34
336	K00652	98.75 ± 4.86	122.54 ± 4.93	116.59 ± 5.11	0.0206	0.0412	0.31		0.123	0.246	-0.07
337	K00654	0.56 ± 0.01	9.03 ± 0.1	1.13 ± 0.02	1.2e-08	2.4e-08	4	UP	2.51e-08	5.02e-08	-3	DN
338	K00655	61.34 ± 3.02	81.57 ± 3.28	80.91 ± 3.55	0.000557	0.00111	0.41		0.159	0.317	-0.01
339	K00656	67.27 ± 3.31	89.5 ± 3.6	78.38 ± 3.44	0.00234	0.00468	0.41		0.000105	0.000209	-0.19
340	K00657	39.72 ± 0.8	83.05 ± 0.89	70.41 ± 3.09	7.59e-08	1.52e-07	1.06	UP	0.0609	0.122	-0.24
341	K00658	6.86 ± 0.14	1.47 ± 0.02	8.33 ± 0.15	3.1e-07	6.2e-07	-2.22	DN	9.1e-07	1.82e-06	2.5	UP
342	K00660	0 ± 0	0.01 ± 0	0 ± 0	0.051	0.102	L0		0.0939	0.188	H0
343	K00661	27.79 ± 1.37	40.63 ± 1.64	36.03 ± 1.58	1.1e-13	2.2e-13	0.55		8.86e-05	0.000177	-0.17
344	K00662	1.26 ± 0.03	2.67 ± 0.03	2.36 ± 0.1	0.00125	0.0025	1.09	UP	0.388	0.776	-0.18
345	K00666	80.64 ± 3.97	88.09 ± 3.55	92.16 ± 4.04	0.143	0.286	0.13		0.842	1	0.07
346	K00670	0 ± 0	1.83 ± 0.07	0 ± 0	0.051	0.102	L0		0.0939	0.188	H0
347	K00671	0 ± 0	1.36 ± 0.01	0 ± 0	4.9e-11	9.8e-11	L0	UP	0.989	1	H0
348	K00672	0.14 ± 0.01	0.14 ± 0.01	0 ± 0	0.982	1	0		0.0939	0.188	H0
349	K00674	0.24 ± 0.01	0.25 ± 0.01	0.32 ± 0.01	0.948	1	0.08		0.378	0.756	0.34
350	K00675	0.13 ± 0.01	0.13 ± 0.01	0 ± 0	0.987	1	0		0.0886	0.177	H0
351	K00677	58.61 ± 2.88	87.25 ± 3.51	85.25 ± 3.74	1.49e-06	2.98e-06	0.57		0.0886	0.177	-0.03
352	K00678	0 ± 0	1.87 ± 0.08	0 ± 0	0.0314	0.0628	L0		0.0886	0.177	H0
353	K00681	71.75 ± 1.44	31.39 ± 0.34	103.14 ± 1.89	3.35e-07	6.7e-07	-1.19	DN	1.15e-10	2.3e-10	1.72	UP
354	K00683	0 ± 0	0.96 ± 0.04	0 ± 0	0.051	0.102	L0		0.0939	0.188	H0
355	K00684	35.75 ± 1.76	53 ± 2.13	57.93 ± 2.54	0.00122	0.00244	0.57		0.505	1	0.13
356	K00685	0.02 ± 0	0.03 ± 0	0.01 ± 0	0.0205	0.041	1	UP	0.00654	0.0131	-1.42	DN
357	K00687	0.19 ± 0.01	0.19 ± 0.01	0.38 ± 0.02	0.987	1	0		0.408	0.816	1
358	K00688	119.69 ± 5.89	145.03 ± 5.84	137.99 ± 6.05	0.00271	0.00542	0.28		0.00169	0.00337	-0.07
359	K00690	3.42 ± 0.17	3.42 ± 0.14	2.74 ± 0.12	0.699	1	0		0.455	0.91	-0.32
360	K00691	0.4 ± 0.01	4.04 ± 0.04	2.02 ± 0.04	4.23e-06	8.46e-06	3.32	UP	0.017	0.034	-1	DN
361	K00693	5.25 ± 0.26	3.5 ± 0.14	20.99 ± 0.38	0.313	0.626	-0.58		4.74e-05	9.48e-05	2.58	UP
362	K00694	0 ± 0	0 ± 0	0.48 ± 0.02					0.123	0.246	M0
363	K00696	0 ± 0	0 ± 0	1.9 ± 0.08					0.047	0.0939	M0
364	K00697	0 ± 0	0.07 ± 0	0.03 ± 0	0.084	0.168	L0		0.274	0.548	-1
365	K00698	0.01 ± 0	0.01 ± 0	0.03 ± 0	0.987	1	0		0.408	0.816	1
366	K00699	0 ± 0	1.88 ± 0.02	0 ± 0	2.45e-05	4.9e-05	L0	UP	8.06e-05	0.000161	H0	DN
367	K00700	80.37 ± 3.95	96.98 ± 3.9	99.64 ± 4.37	0.00281	0.00562	0.27		0.475	0.949	0.04
368	K00703	72.45 ± 3.56	96.45 ± 3.88	90.11 ± 3.95	0.048	0.096	0.41		0.856	1	-0.1
369	K00705	96.24 ± 4.73	117.46 ± 4.73	117.09 ± 5.13	0.000363	0.000726	0.29		0.216	0.432	0
370	K00709	9.19 ± 0.18	4.59 ± 0.05	18.37 ± 0.34	3.15e-06	6.3e-06	-1	DN	0.00327	0.00653	2	UP
371	K00712	1.01 ± 0.05	1.01 ± 0.04	1.51 ± 0.07	0.837	1	0		0.588	1	0.58
372	K00718	7.06 ± 0.14	3.14 ± 0.03	6.28 ± 0.28	0.00658	0.0132	-1.17	DN	0.089	0.178	1
373	K00721	34.43 ± 1.69	51.93 ± 2.09	42.6 ± 1.87	1.14e-05	2.28e-05	0.59		0.00024	0.000479	-0.29
374	K00725	0.49 ± 0.02	0 ± 0	0.84 ± 0.04	0.0295	0.059	M0		0.123	0.246	M0
375	K00728	0 ± 0	0 ± 0	0.15 ± 0.01					0.123	0.246	M0
376	K00729	1.39 ± 0.03	3.17 ± 0.03	1.39 ± 0.03	0.000337	0.000674	1.19	UP	0.000385	0.00077	-1.19	DN
377	K00737	2.9 ± 0.06	1.16 ± 0.01	2.32 ± 0.1	0.00119	0.00237	-1.32	DN	0.251	0.501	1
378	K00743	7.33 ± 0.36	9.99 ± 0.4	9.33 ± 0.41	0.259	0.518	0.45		0.626	1	-0.1
379	K00748	41.51 ± 2.04	58.34 ± 2.35	60.02 ± 2.63	1.79e-05	3.58e-05	0.49		0.183	0.366	0.04
380	K00752	0.65 ± 0.03	0.65 ± 0.03	1.3 ± 0.06	0.987	1	0		0.408	0.816	1
381	K00756	20.58 ± 1.01	25.26 ± 1.02	28.07 ± 1.23	0.0152	0.0304	0.3		0.751	1	0.15
382	K00757	69.04 ± 3.4	58.21 ± 2.34	74.46 ± 3.26	0.026	0.052	-0.25		0.082	0.164	0.36
383	K00758	0.13 ± 0	1.03 ± 0.01	0 ± 0	4.39e-05	8.78e-05	3	UP	1.97e-07	3.94e-07	H0	DN
384	K00759	90.48 ± 4.45	97.45 ± 3.92	102.09 ± 4.47	0.972	1	0.11		0.863	1	0.07
385	K00760	120.6 ± 5.93	101.46 ± 4.08	140.7 ± 6.17	0.0397	0.0794	-0.25		1.98e-05	3.96e-05	0.47
386	K00761	104.47 ± 5.14	92.78 ± 3.73	130.77 ± 5.73	0.795	1	-0.17		0.0148	0.0296	0.5
387	K00762	97.72 ± 4.81	93.82 ± 3.78	108.67 ± 4.76	0.168	0.336	-0.06		0.125	0.249	0.21
388	K00763	196.48 ± 9.67	177.7 ± 7.15	223.93 ± 9.81	0.0459	0.0918	-0.14		0.0886	0.177	0.33
389	K00764	176 ± 8.66	180.81 ± 7.28	203.03 ± 8.9	0.578	1	0.04		0.71	1	0.17
390	K00765	45.43 ± 2.23	48.55 ± 1.95	52.11 ± 2.28	0.676	1	0.1		0.419	0.838	0.1
391	K00766	44.17 ± 2.17	58.89 ± 2.37	61.25 ± 2.68	2.57e-06	5.14e-06	0.42		0.195	0.391	0.06
392	K00767	48.19 ± 2.37	65.79 ± 2.65	56.53 ± 2.48	0.000182	0.000364	0.45		0.0262	0.0524	-0.22
393	K00768	15.6 ± 0.77	16.15 ± 0.65	20.89 ± 0.92	0.766	1	0.05		0.0886	0.177	0.37
394	K00769	0.01 ± 0	0.01 ± 0	0.01 ± 0	0.987	1	0		0.915	1	0
395	K00771	0 ± 0	0.57 ± 0.02	0.57 ± 0.03	0.0314	0.0628	L0		0.915	1	0
396	K00772	1.85 ± 0.09	1.85 ± 0.07	1.58 ± 0.07	0.591	1	0		0.386	0.771	-0.22
397	K00773	112.93 ± 5.56	110.3 ± 4.44	122.38 ± 5.36	0.432	0.864	-0.03		0.0886	0.177	0.15
398	K00782	12.86 ± 0.63	16.25 ± 0.65	18.28 ± 0.8	0.0821	0.164	0.34		0.948	1	0.17
399	K00783	61.98 ± 3.05	58.54 ± 2.36	74.61 ± 3.27	0.611	1	-0.08		0.08	0.16	0.35
400	K00784	56.95 ± 2.8	60.33 ± 2.43	67.08 ± 2.94	0.954	1	0.08		0.24	0.48	0.15
401	K00786	40.68 ± 0.82	17.26 ± 0.19	33.28 ± 1.46	5.7e-08	1.14e-07	-1.24	DN	0.00122	0.00244	0.95
402	K00788	39.97 ± 1.97	49.41 ± 1.99	50.52 ± 2.21	0.00101	0.00202	0.31		0.319	0.638	0.03
403	K00789	29.26 ± 1.44	33.71 ± 1.36	36 ± 1.58	0.368	0.736	0.2		0.442	0.885	0.09
404	K00790	97.84 ± 4.81	94.85 ± 3.82	102.54 ± 4.49	0.693	1	-0.04		0.643	1	0.11
405	K00791	37.89 ± 1.86	43.86 ± 1.77	46.66 ± 2.05	0.0134	0.0268	0.21		0.491	0.983	0.09
406	K00793	30.62 ± 1.51	38.38 ± 1.54	36.66 ± 1.61	0.0183	0.0366	0.33		0.0882	0.176	-0.07
407	K00794	19.32 ± 0.95	20.93 ± 0.84	20.66 ± 0.91	0.776	1	0.12		0.432	0.863	-0.02
408	K00795	4.21 ± 0.21	2.34 ± 0.09	5.61 ± 0.1	0.055	0.11	-0.85		0.0182	0.0364	1.26	UP
409	K00796	58.79 ± 2.89	78 ± 3.14	69.26 ± 3.04	5.12e-05	0.000102	0.41		0.00138	0.00276	-0.17
410	K00797	11.6 ± 0.57	11.6 ± 0.47	14.61 ± 0.64	0.809	1	0		0.92	1	0.33
411	K00798	2.65 ± 0.13	3.95 ± 0.16	3.76 ± 0.16	0.000864	0.00173	0.57		0.0735	0.147	-0.07
412	K00799	0.03 ± 0	0.11 ± 0	0.09 ± 0	0.000381	0.000762	2	UP	0.549	1	-0.19
413	K00800	125.92 ± 6.19	109.93 ± 4.42	131.91 ± 5.78	0.0566	0.113	-0.2		0.0886	0.177	0.26
414	K00801	0.79 ± 0.04	1.32 ± 0.05	0.26 ± 0	0.179	0.358	0.74		0.00466	0.00931	-2.32	DN
415	K00803	0.38 ± 0.01	0.75 ± 0.01	0.75 ± 0.03	0.000215	0.000429	1	UP	0.774	1	0
416	K00805	0.54 ± 0.01	3.23 ± 0.03	2.96 ± 0.13	1.35e-06	2.7e-06	2.58	UP	0.545	1	-0.13
417	K00806	78.44 ± 3.86	95.37 ± 3.84	106.66 ± 4.67	0.0341	0.0682	0.28		0.435	0.871	0.16
418	K00809	3.15 ± 0.06	6.3 ± 0.07	3.15 ± 0.06	0.0146	0.0291	1	UP	0.017	0.034	-1	DN
419	K00812	13.89 ± 0.68	15.99 ± 0.64	14.97 ± 0.66	0.0951	0.19	0.2		0.112	0.225	-0.1
420	K00813	0.12 ± 0.01	0.16 ± 0.01	0.24 ± 0.01	0.449	0.898	0.42		0.592	1	0.58
421	K00814	0 ± 0	2.99 ± 0.03	0.6 ± 0.01	4.34e-06	8.68e-06	L0	UP	0.0046	0.0092	-2.32	DN
422	K00816	2.53 ± 0.12	3.8 ± 0.15	5.07 ± 0.22	0.258	0.516	0.58		0.806	1	0.42
423	K00817	56.25 ± 2.77	54.33 ± 2.19	66.68 ± 2.92	0.955	1	-0.05		0.835	1	0.3
424	K00818	11.19 ± 0.55	0 ± 0	1.76 ± 0.08	0.0274	0.0548	M0		0.057	0.114	M0
425	K00819	23.58 ± 1.16	30.32 ± 1.22	34.82 ± 1.53	0.0367	0.0734	0.36		0.695	1	0.2
426	K00820	101.97 ± 5.02	116.47 ± 4.69	117.44 ± 5.15	0.0269	0.0538	0.19		0.631	1	0.01
427	K00821	2.69 ± 0.13	3.04 ± 0.12	3.04 ± 0.13	0.0689	0.138	0.17		0.0886	0.177	0
428	K00823	0.8 ± 0.02	2.62 ± 0.03	0.8 ± 0.01	2.49e-05	4.98e-05	1.7	UP	6.95e-05	0.000139	-1.7	DN
429	K00824	4.03 ± 0.2	2.52 ± 0.1	5.04 ± 0.22	0.0405	0.081	-0.68		0.07	0.14	1
430	K00825	1.02 ± 0.05	0 ± 0	0 ± 0	0.0295	0.059	M0
431	K00826	68.76 ± 3.38	65.89 ± 2.65	78.58 ± 3.44	0.484	0.968	-0.06		0.247	0.494	0.25
432	K00827	0.46 ± 0.01	2.32 ± 0.02	0.93 ± 0.02	0.00257	0.00513	2.32	UP	1.21e-08	2.42e-08	-1.32	DN
433	K00830	2.19 ± 0.11	1.25 ± 0.05	0.62 ± 0.01	0.0639	0.128	-0.81		0.000734	0.00147	-1	DN
434	K00831	100.23 ± 4.93	100.23 ± 4.03	130.66 ± 5.73	0.79	1	0		0.00624	0.0125	0.38
435	K00832	0.42 ± 0.02	0.28 ± 0.01	0.56 ± 0.02	0.235	0.47	-0.58		0.0971	0.194	1
436	K00833	12.07 ± 0.59	16.41 ± 0.66	12.55 ± 0.55	0.0312	0.0624	0.44		0.0115	0.0231	-0.39
437	K00835	0 ± 0	1.44 ± 0.06	0 ± 0	0.0314	0.0628	L0		0.0886	0.177	H0
438	K00839	0 ± 0	0.03 ± 0	0 ± 0	0.0314	0.0628	L0		0.0886	0.177	H0
439	K00840	0 ± 0	1.03 ± 0.04	1.03 ± 0.05	0.0314	0.0628	L0		0.915	1	0
440	K00841	0.32 ± 0.01	1.9 ± 0.02	2.22 ± 0.1	0.000653	0.00131	2.58	UP	0.576	1	0.22
441	K00844	2.76 ± 0.06	7.73 ± 0.08	2.76 ± 0.05	8.44e-05	0.000169	1.49	UP	0.000175	0.000351	-1.49	DN
442	K00845	109.63 ± 5.39	150.33 ± 6.05	129.71 ± 5.68	8.19e-07	1.64e-06	0.46		2.18e-05	4.36e-05	-0.21
443	K00847	83.1 ± 4.09	106.58 ± 4.29	102.77 ± 4.5	0.000116	0.000232	0.36		0.0567	0.113	-0.05
444	K00848	33.27 ± 1.64	40.61 ± 1.63	36.29 ± 1.59	0.592	1	0.29		0.103	0.205	-0.16
445	K00849	59.57 ± 2.93	76.44 ± 3.08	72.75 ± 3.19	0.00397	0.00794	0.36		0.08	0.16	-0.07
446	K00850	80.79 ± 3.97	108.87 ± 4.38	105.92 ± 4.64	1.4e-06	2.8e-06	0.43		0.493	0.986	-0.04
447	K00851	2.51 ± 0.12	1.67 ± 0.07	12.56 ± 0.23	0.313	0.626	-0.58		1.5e-06	3e-06	2.91	UP
448	K00852	41.27 ± 2.03	25.88 ± 1.04	46.17 ± 2.02	1.6e-05	3.2e-05	-0.67		5.01e-07	1e-06	0.83
449	K00853	1.28 ± 0.06	0.9 ± 0.04	0.9 ± 0.04	0.0338	0.0676	-0.51		0.988	1	0
450	K00854	15.99 ± 0.79	16.84 ± 0.68	18.27 ± 0.8	0.279	0.558	0.08		0.493	0.987	0.12
451	K00855	0 ± 0	0 ± 0	2.26 ± 0.1					0.123	0.246	M0
452	K00856	0 ± 0	1.17 ± 0.01	0.07 ± 0	1.64e-14	3.28e-14	L0	UP	7.21e-17	1.44e-16	-4.09	DN
453	K00857	50.25 ± 2.47	61.85 ± 2.49	62.5 ± 2.74	0.0352	0.0704	0.3		0.433	0.866	0.01
454	K00858	59.22 ± 2.91	63.36 ± 2.55	72.47 ± 3.18	0.226	0.452	0.1		0.624	1	0.19
455	K00859	45.08 ± 2.22	39.24 ± 1.58	49.32 ± 2.16	0.0164	0.0328	-0.2		0.193	0.386	0.33
456	K00860	2.58 ± 0.05	1.15 ± 0.01	4.88 ± 0.09	0.00658	0.0132	-1.17	DN	1.73e-05	3.46e-05	2.09	UP
457	K00861	0 ± 0	0.37 ± 0.01	0 ± 0	0.0314	0.0628	L0		0.0886	0.177	H0
458	K00863	3.44 ± 0.17	2.46 ± 0.1	3.93 ± 0.17	0.165	0.33	-0.49		0.378	0.755	0.68
459	K00864	286.8 ± 14.11	241.34 ± 9.71	267.57 ± 11.73	4.39e-07	8.78e-07	-0.25		0.333	0.665	0.15
460	K00865	37.22 ± 1.83	37.73 ± 1.52	48.07 ± 2.11	0.648	1	0.02		0.0667	0.133	0.35
461	K00867	0 ± 0	0.27 ± 0.01	0.54 ± 0.02	0.0314	0.0628	L0		0.408	0.816	1
462	K00868	38.64 ± 1.9	41.09 ± 1.65	41.58 ± 1.82	0.611	1	0.09		0.0127	0.0255	0.02
463	K00869	0.53 ± 0.03	1.06 ± 0.04	0.53 ± 0.02	0.253	0.506	1		0.274	0.548	-1
464	K00871	0 ± 0	5.9 ± 0.06	0.66 ± 0.01	2.67e-08	5.34e-08	L0	UP	1.9e-05	3.8e-05	-3.17	DN
465	K00872	2.08 ± 0.1	2.21 ± 0.09	1.84 ± 0.08	0.94	1	0.08		0.18	0.359	-0.26
466	K00873	28.67 ± 1.41	36.36 ± 1.46	38.11 ± 1.67	0.014	0.028	0.34		0.748	1	0.07
467	K00874	70.12 ± 3.45	93.06 ± 3.75	78.64 ± 3.45	3.96e-05	7.92e-05	0.41		2.67e-05	5.34e-05	-0.24
468	K00876	115.5 ± 5.68	150.27 ± 6.05	139.92 ± 6.13	0.117	0.234	0.38		0.127	0.255	-0.1
469	K00878	15.62 ± 0.77	12.01 ± 0.48	18.02 ± 0.79	0.0764	0.153	-0.38		0.115	0.229	0.58
470	K00879	0.11 ± 0.01	0.11 ± 0	0.16 ± 0.01	0.982	1	0		0.588	1	0.58
471	K00880	15.85 ± 0.32	0 ± 0	23.85 ± 0.44	2.39e-07	4.78e-07	M0	DN	3.7e-07	7.4e-07	M0	UP
472	K00881	2.85 ± 0.14	2.85 ± 0.11	11.39 ± 0.21	0.987	1	0		0.00154	0.00307	2	UP
473	K00882	19.43 ± 0.96	19.93 ± 0.8	21.43 ± 0.94	0.925	1	0.04		0.668	1	0.1
474	K00884	0.47 ± 0.02	0 ± 0	0 ± 0	0.0295	0.059	M0
475	K00886	3.61 ± 0.18	3.61 ± 0.15	14.45 ± 0.26	0.987	1	0		0.00105	0.00211	2	UP
476	K00887	1.15 ± 0.06	1.91 ± 0.08	1.91 ± 0.08	0.1	0.2	0.74		0.842	1	0
477	K00888	0 ± 0	1.02 ± 0.04	0 ± 0	0.084	0.168	L0		0.0939	0.188	H0
478	K00889	1.42 ± 0.03	38.11 ± 0.41	1.71 ± 0.03	1.53e-52	3.06e-52	4.74	UP	1.03e-60	2.06e-60	-4.48	DN
479	K00891	79.78 ± 3.92	58.7 ± 2.36	88.06 ± 3.86	5.85e-05	0.000117	-0.44		0.00424	0.00847	0.58
480	K00894	0 ± 0	4.53 ± 0.18	0 ± 0	0.084	0.168	L0		0.0939	0.188	H0
481	K00895	35.51 ± 1.75	53.95 ± 2.17	44.06 ± 1.93	5.97e-08	1.19e-07	0.6		0.000828	0.00166	-0.29
482	K00897	2.24 ± 0.11	1.68 ± 0.07	2.52 ± 0.11	0.324	0.648	-0.42		0.302	0.605	0.58
483	K00899	1.28 ± 0.03	0.55 ± 0.01	2.2 ± 0.04	0.0139	0.0279	-1.22	DN	0.000247	0.000494	2	UP
484	K00901	0.98 ± 0.05	1.51 ± 0.06	1.43 ± 0.06	0.00879	0.0176	0.63		0.415	0.83	-0.09
485	K00903	1.32 ± 0.07	1.25 ± 0.05	1.81 ± 0.08	0.893	1	-0.08		0.136	0.272	0.53
486	K00906	1.3 ± 0.06	0.65 ± 0.03	1.3 ± 0.06	0.2	0.4	-1		0.408	0.816	1
487	K00907	0 ± 0	0.69 ± 0.03	0.34 ± 0.02	0.084	0.168	L0		0.274	0.548	-1
488	K00908	0.08 ± 0	0.61 ± 0.01	0.15 ± 0	4.39e-05	8.78e-05	3	UP	0.000806	0.00161	-2	DN
489	K00909	0 ± 0	0.36 ± 0.01	0 ± 0	0.0314	0.0628	L0		0.0886	0.177	H0
490	K00910	0 ± 0	0.24 ± 0.01	0 ± 0	0.051	0.102	L0		0.0939	0.188	H0
491	K00912	29.01 ± 1.43	36.65 ± 1.48	29.78 ± 1.3	0.00732	0.0146	0.34		0.00192	0.00384	-0.3
492	K00914	0 ± 0	0.56 ± 0.01	0 ± 0	7.86e-08	1.57e-07	L0	UP	1.97e-07	3.94e-07	H0	DN
493	K00917	0.2 ± 0.01	0.4 ± 0.02	0 ± 0	0.253	0.506	1		0.0939	0.188	H0
494	K00918	0.05 ± 0	0.07 ± 0	0.02 ± 0	0.337	0.674	0.58		0.0826	0.165	-1.58
495	K00919	371.08 ± 18.25	316.59 ± 12.74	438.55 ± 19.22	0.000942	0.00188	-0.23		4.52e-06	9.04e-06	0.47
496	K00920	0 ± 0	1.2 ± 0.05	0 ± 0	0.084	0.168	L0		0.0939	0.188	H0
497	K00921	0 ± 0	2.85 ± 0.03	0 ± 0	2.46e-09	4.92e-09	L0	UP	4.37e-09	8.74e-09	H0	DN
498	K00922	0 ± 0	0.26 ± 0	0 ± 0	2.08e-10	4.16e-10	L0	UP	2.93e-10	5.86e-10	H0	DN
499	K00923	0 ± 0	1.86 ± 0.07	0 ± 0	0.084	0.168	L0		0.0939	0.188	H0
500	K00924	0 ± 0	1.41 ± 0.06	0.47 ± 0.02	0.051	0.102	L0		0.0826	0.165	-1.58
501	K00925	110.65 ± 5.44	126.12 ± 5.08	152.29 ± 6.67	0.231	0.462	0.19		0.023	0.046	0.27
502	K00926	28 ± 1.38	24.45 ± 0.98	37.85 ± 1.66	0.0521	0.104	-0.2		4.19e-05	8.38e-05	0.63
503	K00927	133.29 ± 6.56	121.83 ± 4.9	145.78 ± 6.39	0.0227	0.0454	-0.13		0.234	0.468	0.26
504	K00928	55.7 ± 2.74	62.11 ± 2.5	69.35 ± 3.04	0.183	0.366	0.16		0.533	1	0.16
505	K00929	44.3 ± 2.18	41.14 ± 1.66	48.82 ± 2.14	0.861	1	-0.11		0.267	0.533	0.25
506	K00930	76.33 ± 3.76	83 ± 3.34	89.66 ± 3.93	0.447	0.894	0.12		0.408	0.816	0.11
507	K00931	92.03 ± 4.53	86.53 ± 3.48	100.69 ± 4.41	0.125	0.25	-0.09		0.0655	0.131	0.22
508	K00936	21.03 ± 1.03	11.07 ± 0.45	26.02 ± 0.48	4.18e-07	8.36e-07	-0.93		2.64e-07	5.28e-07	1.23	UP
509	K00937	35.96 ± 1.77	31.76 ± 1.28	45.53 ± 2	0.102	0.204	-0.18		3.17e-05	6.34e-05	0.52
510	K00939	101.58 ± 5	119.7 ± 4.82	114.53 ± 5.02	0.0969	0.194	0.24		0.0817	0.163	-0.06
511	K00940	18.31 ± 0.37	40.8 ± 0.44	24.58 ± 1.08	5.07e-13	1.01e-12	1.16	UP	3.92e-08	7.84e-08	-0.73
512	K00941	2.55 ± 0.13	2.59 ± 0.1	3.01 ± 0.13	0.356	0.712	0.02		0.584	1	0.21
513	K00942	97.84 ± 4.81	102.36 ± 4.12	109.88 ± 4.82	0.274	0.548	0.07		0.941	1	0.1
514	K00943	48.66 ± 2.39	43.71 ± 1.76	65.15 ± 2.86	0.247	0.494	-0.15		0.00568	0.0114	0.58
515	K00944	0.5 ± 0.02	0 ± 0	0 ± 0	0.0295	0.059	M0
516	K00945	70.13 ± 3.45	81.6 ± 3.28	89.25 ± 3.91	0.0554	0.111	0.22		0.599	1	0.13
517	K00946	37.89 ± 1.86	47.24 ± 1.9	43.5 ± 1.91	0.0011	0.0022	0.32		0.00626	0.0125	-0.12
518	K00948	100.03 ± 4.92	97.67 ± 3.93	115.6 ± 5.07	0.355	0.71	-0.03		0.123	0.246	0.24
519	K00949	11.1 ± 0.55	10.36 ± 0.42	12.57 ± 0.55	0.772	1	-0.1		0.751	1	0.28
520	K00950	3.23 ± 0.16	3.5 ± 0.14	3.45 ± 0.15	0.103	0.206	0.12		0.123	0.246	-0.02
521	K00951	127.45 ± 6.27	140.09 ± 5.64	156.24 ± 6.85	0.0796	0.159	0.14		0.264	0.528	0.16
522	K00952	0.65 ± 0.03	0.65 ± 0.03	0 ± 0	0.987	1	0		0.0886	0.177	H0
523	K00954	92.35 ± 4.54	112.6 ± 4.53	123.94 ± 5.43	0.285	0.57	0.29		0.685	1	0.14
524	K00955	10.6 ± 0.21	0 ± 0	1.64 ± 0.03	2.36e-05	4.72e-05	M0	DN	0.0123	0.0245	M0	UP
525	K00956	10.68 ± 0.53	10.22 ± 0.41	8.36 ± 0.37	0.531	1	-0.06		0.14	0.279	-0.29
526	K00957	6.85 ± 0.34	9.94 ± 0.4	6.51 ± 0.29	0.00737	0.0147	0.54		0.00704	0.0141	-0.61
527	K00958	0.14 ± 0.01	0.14 ± 0.01	0.36 ± 0.01	0.899	1	0		0.0161	0.0322	1.32	UP
528	K00962	29.44 ± 1.45	29.74 ± 1.2	32.84 ± 1.44	0.93	1	0.01		0.621	1	0.14
529	K00963	26.4 ± 1.3	24.68 ± 0.99	32.14 ± 1.41	0.199	0.398	-0.1		0.267	0.534	0.38
530	K00965	14.92 ± 0.73	22.91 ± 0.92	15.45 ± 0.68	1.37e-05	2.74e-05	0.62		0.000133	0.000267	-0.57
531	K00966	8.02 ± 0.16	16.92 ± 0.18	12.92 ± 0.57	1.72e-06	3.44e-06	1.08	UP	0.0575	0.115	-0.39
532	K00967	0.96 ± 0.02	6.71 ± 0.07	2.88 ± 0.05	0.000173	0.000345	2.81	UP	0.0224	0.0448	-1.22	DN
533	K00968	0 ± 0	4.07 ± 0.04	0 ± 0	2.67e-07	5.34e-07	L0	UP	7.18e-07	1.44e-06	H0	DN
534	K00969	40.2 ± 1.98	44.77 ± 1.8	53.91 ± 2.36	0.0409	0.0818	0.16		0.276	0.551	0.27
535	K00970	326.61 ± 16.07	316.34 ± 12.73	408.78 ± 17.92	0.9	1	-0.05		0.00166	0.00333	0.37
536	K00971	76.27 ± 3.75	97.99 ± 3.94	90.75 ± 3.98	0.00479	0.00958	0.36		0.0177	0.0355	-0.11
537	K00972	7.79 ± 0.38	8.6 ± 0.35	12.09 ± 0.53	0.619	1	0.14		0.0886	0.177	0.49
538	K00973	251.21 ± 12.36	285.4 ± 11.49	311.7 ± 13.66	0.00144	0.00288	0.18		0.798	1	0.13
539	K00974	31.5 ± 1.55	30.82 ± 1.24	39.04 ± 1.71	0.994	1	-0.03		0.0682	0.136	0.34
540	K00975	86.39 ± 4.25	77.7 ± 3.13	115.64 ± 5.07	0.0898	0.18	-0.15		0.000444	0.000888	0.57
541	K00976	0 ± 0	0.63 ± 0.01	0.16 ± 0	2.45e-05	4.9e-05	L0	UP	0.0181	0.0361	-2	DN
542	K00978	19.9 ± 0.98	20.82 ± 0.84	24.99 ± 1.1	0.812	1	0.07		0.483	0.966	0.26
543	K00979	39.51 ± 1.94	50.29 ± 2.02	47.89 ± 2.1	0.000102	0.000204	0.35		0.0191	0.0382	-0.07
544	K00980	77.26 ± 3.8	71.16 ± 2.86	87.43 ± 3.83	0.141	0.282	-0.12		0.271	0.543	0.3
545	K00981	146.53 ± 7.21	140.98 ± 5.67	150.97 ± 6.62	0.402	0.804	-0.06		0.247	0.494	0.1
546	K00982	21.22 ± 0.43	5.3 ± 0.06	31.83 ± 0.58	1.82e-05	3.64e-05	-2	DN	3.69e-07	7.38e-07	2.58	UP
547	K00983	5.66 ± 0.28	5.66 ± 0.23	7.68 ± 0.34	0.827	1	0		0.299	0.598	0.44
548	K00986	0.82 ± 0.02	8.97 ± 0.1	7.34 ± 0.32	1.31e-06	2.62e-06	3.46	UP	0.294	0.587	-0.29
549	K00989	13.88 ± 0.68	12.33 ± 0.5	8.48 ± 0.37	0.369	0.738	-0.17		0.0221	0.0442	-0.54
550	K00990	14.6 ± 0.29	5.62 ± 0.06	15.72 ± 0.29	0.000183	0.000367	-1.38	DN	0.0021	0.0042	1.49	UP
551	K00991	286.96 ± 14.12	276.59 ± 11.13	316.35 ± 13.86	0.0405	0.081	-0.05		0.428	0.856	0.19
552	K00992	13.15 ± 0.26	4.38 ± 0.05	17.53 ± 0.32	0.00626	0.0125	-1.58	DN	0.00327	0.00653	2	UP
553	K00993	0 ± 0	8.56 ± 0.09	0.36 ± 0.01	1.06e-12	2.12e-12	L0	UP	6.33e-12	1.27e-11	-4.58	DN
554	K00994	0 ± 0	0.03 ± 0	0 ± 0	0.094	0.188	L0		0.0939	0.188	H0
555	K00995	2.56 ± 0.13	2.29 ± 0.09	3.59 ± 0.16	0.218	0.436	-0.16		2.95e-06	5.9e-06	0.65
556	K00997	11.47 ± 0.56	9.83 ± 0.4	21.3 ± 0.39	0.423	0.846	-0.22		0.000764	0.00153	1.12	UP
557	K00998	0 ± 0	0.62 ± 0.02	0.62 ± 0.03	0.084	0.168	L0		0.906	1	0
558	K00999	0 ± 0	0.08 ± 0	0 ± 0	0.0849	0.17	L0		0.0939	0.188	H0
559	K01000	73.87 ± 3.63	69.67 ± 2.8	81.42 ± 3.57	0.825	1	-0.08		0.437	0.873	0.22
560	K01001	0.09 ± 0	0.65 ± 0.01	0 ± 0	0.000173	0.000345	2.81	UP	7.18e-07	1.44e-06	H0	DN
561	K01002	5.09 ± 0.1	1.7 ± 0.02	4.12 ± 0.08	4.13e-07	8.26e-07	-1.58	DN	0.00403	0.00807	1.28	UP
562	K01006	152.77 ± 7.52	175.47 ± 7.06	189.31 ± 8.3	0.0145	0.029	0.2		0.757	1	0.11
563	K01007	10.3 ± 0.51	11.45 ± 0.46	14.06 ± 0.62	0.807	1	0.15		0.127	0.254	0.3
564	K01008	1.07 ± 0.02	0.52 ± 0.01	1.24 ± 0.02	4.24e-06	8.48e-06	-1.05	DN	1.38e-05	2.76e-05	1.26	UP
565	K01011	3 ± 0.15	2 ± 0.08	3 ± 0.13	0.165	0.33	-0.58		0.511	1	0.58
566	K01012	131.06 ± 6.45	116.08 ± 4.67	134.8 ± 5.91	0.339	0.678	-0.18		0.647	1	0.22
567	K01026	1.88 ± 0.04	0.54 ± 0.01	1.88 ± 0.03	0.0015	0.00299	-1.81	DN	0.0123	0.0245	1.81	UP
568	K01027	0.69 ± 0.03	1.03 ± 0.04	2.07 ± 0.09	0.454	0.908	0.58		0.0955	0.191	1
569	K01028	3.55 ± 0.17	2.66 ± 0.11	4 ± 0.18	0.389	0.778	-0.42		0.532	1	0.58
570	K01029	17.5 ± 0.86	10.77 ± 0.43	22.88 ± 0.42	0.000116	0.000232	-0.7		8.06e-05	0.000161	1.09	UP
571	K01034	15.64 ± 0.77	11.33 ± 0.46	19.42 ± 0.85	0.0192	0.0384	-0.47		0.00303	0.00606	0.78
572	K01035	0.81 ± 0.04	0.81 ± 0.03	1.06 ± 0.05	0.884	1	0		0.519	1	0.38
573	K01042	9.97 ± 0.2	3.99 ± 0.04	12.47 ± 0.23	3.65e-06	7.3e-06	-1.32	DN	1.03e-05	2.06e-05	1.64	UP
574	K01044	1.87 ± 0.09	0.62 ± 0.03	0 ± 0	0.0628	0.126	-1.58		0.0886	0.177	H0
575	K01046	14.7 ± 0.72	12.92 ± 0.52	18.26 ± 0.8	0.0484	0.0968	-0.19		0.0826	0.165	0.5
576	K01048	6.62 ± 0.13	2.76 ± 0.03	11.58 ± 0.21	0.000922	0.00184	-1.26	DN	8.26e-07	1.65e-06	2.07	UP
577	K01049	0.7 ± 0.01	1.75 ± 0.02	2.1 ± 0.09	0.0016	0.0032	1.32	UP	0.571	1	0.26
578	K01050	0.66 ± 0.01	1.32 ± 0.01	0.66 ± 0.03	0.000116	0.000232	1	UP	0.123	0.246	-1
579	K01051	89.01 ± 4.38	160.9 ± 6.48	92.43 ± 4.05	5.15e-15	1.03e-14	0.85		3.36e-15	6.72e-15	-0.8
580	K01052	0 ± 0	4.85 ± 0.05	0 ± 0	3.05e-11	6.1e-11	L0	UP	3.51e-11	7.02e-11	H0	DN
581	K01053	2.57 ± 0.13	3.86 ± 0.16	2.14 ± 0.09	0.092	0.184	0.58		0.0886	0.177	-0.85
582	K01054	3.48 ± 0.17	2.93 ± 0.12	5.13 ± 0.22	0.327	0.654	-0.25		0.0259	0.0518	0.81
583	K01056	187.31 ± 9.21	195.39 ± 7.86	219.65 ± 9.63	0.0938	0.188	0.06		0.927	1	0.17
584	K01057	1.15 ± 0.06	0 ± 0	2.81 ± 0.12	0.0295	0.059	M0		0.057	0.114	M0
585	K01058	0.21 ± 0.01	0.14 ± 0.01	0.25 ± 0.01	0.157	0.314	-0.58		0.34	0.679	0.81
586	K01060	2.96 ± 0.15	4.14 ± 0.17	2.96 ± 0.13	0.119	0.238	0.49		0.048	0.0959	-0.49
587	K01062	2.55 ± 0.05	0 ± 0	1.91 ± 0.04	2.36e-05	4.72e-05	M0	DN	0.00154	0.00307	M0	UP
588	K01063	0 ± 0	0.52 ± 0.02	0.52 ± 0.02	0.0314	0.0628	L0		0.915	1	0
589	K01066	21.56 ± 0.43	8.09 ± 0.09	21.56 ± 0.4	3.14e-05	6.28e-05	-1.42	DN	0.00101	0.00202	1.42	UP
590	K01067	3.1 ± 0.15	1.74 ± 0.07	4.46 ± 0.08	0.00144	0.00288	-0.83		0.000219	0.000438	1.35	UP
591	K01069	92.7 ± 4.56	104.29 ± 4.2	115.87 ± 5.08	0.709	1	0.17		0.885	1	0.15
592	K01070	0 ± 0	0 ± 0	0.33 ± 0.01					0.123	0.246	M0
593	K01071	1.07 ± 0.05	0 ± 0	0 ± 0	0.0295	0.059	M0
594	K01074	0 ± 0	8.82 ± 0.09	0 ± 0	4.08e-09	8.16e-09	L0	UP	7.59e-09	1.52e-08	H0	DN
595	K01077	20.89 ± 1.03	29.46 ± 1.19	19.82 ± 0.87	0.000203	0.000406	0.5		1.98e-05	3.96e-05	-0.57
596	K01079	19.16 ± 0.94	28.97 ± 1.17	19.16 ± 0.84	0.000117	0.000234	0.6		9.37e-06	1.87e-05	-0.6
597	K01081	29.84 ± 1.47	42.55 ± 1.71	27.88 ± 1.22	1.98e-05	3.96e-05	0.51		2.1e-07	4.2e-07	-0.61
598	K01082	1.19 ± 0.06	1.48 ± 0.06	1.28 ± 0.06	0.4	0.8	0.32		0.386	0.772	-0.21
599	K01085	12.22 ± 0.6	13.96 ± 0.56	21.81 ± 0.96	0.316	0.632	0.19		0.0094	0.0188	0.64
600	K01089	16.76 ± 0.82	23.17 ± 0.93	23.17 ± 1.02	0.00265	0.0053	0.47		0.865	1	0
601	K01090	0.2 ± 0	3.62 ± 0.04	0.27 ± 0.01	2.21e-24	4.42e-24	4.14	UP	2.68e-26	5.36e-26	-3.73	DN
602	K01091	118.51 ± 5.83	125.52 ± 5.05	132.54 ± 5.81	0.626	1	0.08		0.927	1	0.08
603	K01092	32.35 ± 1.59	48.85 ± 1.97	31.72 ± 1.39	0.000224	0.000448	0.59		5.68e-08	1.14e-07	-0.62
604	K01093	0.69 ± 0.03	0.69 ± 0.03	0 ± 0	0.987	1	0		0.0886	0.177	H0
605	K01095	6.78 ± 0.33	9.87 ± 0.4	8.63 ± 0.38	0.187	0.374	0.54		0.491	0.983	-0.19
606	K01097	2.34 ± 0.12	0 ± 0	1.9 ± 0.08	0.0274	0.0548	M0		0.057	0.114	M0
607	K01099	0 ± 0	0.54 ± 0.01	0 ± 0	6.66e-08	1.33e-07	L0	UP	1.64e-07	3.28e-07	H0	DN
608	K01101	0.82 ± 0.04	1.03 ± 0.04	1.25 ± 0.05	0.292	0.584	0.34		0.427	0.855	0.28
609	K01102	0 ± 0	0.19 ± 0.01	0 ± 0	0.0314	0.0628	L0		0.0886	0.177	H0
610	K01103	0.95 ± 0.05	0 ± 0	1.91 ± 0.08	0.0295	0.059	M0		0.057	0.114	M0
611	K01104	18.98 ± 0.93	24.11 ± 0.97	22.09 ± 0.97	0.226	0.452	0.35		0.24	0.479	-0.13
612	K01106	0 ± 0	0.02 ± 0	0 ± 0	0.051	0.102	L0		0.0939	0.188	H0
613	K01108	0 ± 0	1.41 ± 0.02	0 ± 0	2.45e-05	4.9e-05	L0	UP	8.06e-05	0.000161	H0	DN
614	K01110	0 ± 0	16.25 ± 0.17	0 ± 0	5.17e-16	1.03e-15	L0	UP	2.12e-16	4.24e-16	H0	DN
615	K01112	0 ± 0	0.1 ± 0	0 ± 0	0.0314	0.0628	L0		0.0886	0.177	H0
616	K01113	0 ± 0	2.16 ± 0.09	0.72 ± 0.03	0.051	0.102	L0		0.0826	0.165	-1.58
617	K01115	0 ± 0	26.15 ± 0.28	0.48 ± 0.01	3.27e-17	6.54e-17	L0	UP	3.7e-20	7.4e-20	-5.75	DN
618	K01116	0 ± 0	0.26 ± 0.01	0 ± 0	0.0314	0.0628	L0		0.0886	0.177	H0
619	K01118	8.13 ± 0.4	6.1 ± 0.25	7.62 ± 0.33	0.132	0.264	-0.42		0.745	1	0.32
620	K01119	27.5 ± 1.35	40.38 ± 1.63	29.24 ± 1.28	0.000112	0.000224	0.55		4.8e-07	9.6e-07	-0.47
621	K01120	0 ± 0	0.01 ± 0	0 ± 0	0.051	0.102	L0		0.0939	0.188	H0
622	K01124	0 ± 0	0.51 ± 0.02	0 ± 0	0.0314	0.0628	L0		0.0886	0.177	H0
623	K01126	54.08 ± 2.66	40.16 ± 1.62	56.22 ± 2.46	0.00139	0.00278	-0.43		0.0182	0.0364	0.49
624	K01128	0 ± 0	1.72 ± 0.02	0 ± 0	9.95e-07	1.99e-06	L0	UP	0.0702	0.14	H0
625	K01129	58.22 ± 2.86	54.77 ± 2.2	70.73 ± 3.1	0.461	0.922	-0.09		0.159	0.318	0.37
626	K01130	2.54 ± 0.12	4.36 ± 0.18	2.18 ± 0.04	0.0146	0.0292	0.78		0.00494	0.00988	-1	DN
627	K01131	1.32 ± 0.06	1.32 ± 0.05	0 ± 0	0.987	1	0		0.0886	0.177	H0
628	K01132	0.5 ± 0.02	0.5 ± 0.02	0.5 ± 0.02	0.987	1	0		0.915	1	0
629	K01134	0.19 ± 0.01	0.19 ± 0.01	0.37 ± 0.02	0.987	1	0		0.408	0.816	1
630	K01135	0 ± 0	0.12 ± 0	0 ± 0	0.051	0.102	L0		0.0939	0.188	H0
631	K01138	2.62 ± 0.05	0.65 ± 0.01	0 ± 0	0.0116	0.0232	-2	DN	0.0886	0.177	H0
632	K01139	30.45 ± 1.5	24.62 ± 0.99	38.88 ± 1.7	0.0489	0.0978	-0.31		0.00626	0.0125	0.66
633	K01141	3.06 ± 0.15	1.75 ± 0.07	3.5 ± 0.15	0.0352	0.0704	-0.81		0.123	0.246	1
634	K01142	54.97 ± 2.7	51.34 ± 2.07	70.74 ± 3.1	0.989	1	-0.1		0.0239	0.0478	0.46
635	K01144	49.84 ± 2.45	65.42 ± 2.63	52.34 ± 2.29	0.00513	0.0103	0.39		0.000335	0.000669	-0.32
636	K01147	5.17 ± 0.25	4.52 ± 0.18	5.49 ± 0.24	0.491	0.982	-0.19		0.794	1	0.28
637	K01148	0 ± 0	2.5 ± 0.03	0 ± 0	4.34e-06	8.68e-06	L0	UP	1.38e-05	2.76e-05	H0	DN
638	K01150	0.32 ± 0.02	0.56 ± 0.02	0.24 ± 0	0.0803	0.161	0.81		0.0176	0.0352	-1.22	DN
639	K01151	9.35 ± 0.46	12.47 ± 0.5	8.94 ± 0.39	0.0723	0.145	0.42		0.000164	0.000327	-0.48
640	K01153	3.47 ± 0.17	3.62 ± 0.15	4.37 ± 0.19	0.514	1	0.06		0.0068	0.0136	0.27
641	K01154	159.58 ± 7.85	141.08 ± 5.68	209.69 ± 9.19	0.00439	0.00878	-0.18		0.000968	0.00194	0.57
642	K01155	42.28 ± 2.08	42.28 ± 1.7	52.85 ± 2.32	0.509	1	0		0.275	0.549	0.32
643	K01156	42.49 ± 2.09	38.41 ± 1.55	45.76 ± 2.01	0.566	1	-0.15		0.85	1	0.25
644	K01158	0 ± 0	0.76 ± 0.03	0 ± 0	0.084	0.168	L0		0.0939	0.188	H0
645	K01159	31.4 ± 1.54	31.76 ± 1.28	34.97 ± 1.53	0.524	1	0.02		0.945	1	0.14
646	K01160	0.37 ± 0.02	0.37 ± 0.01	1.85 ± 0.03	0.987	1	0		0.0123	0.0245	2.32	UP
647	K01163	18.58 ± 0.91	14.86 ± 0.6	20.44 ± 0.9	0.00149	0.00298	-0.32		0.118	0.237	0.46
648	K01164	0 ± 0	0.9 ± 0.04	0 ± 0	0.084	0.168	L0		0.0939	0.188	H0
649	K01165	0.36 ± 0.02	0 ± 0	5.94 ± 0.26	0.0295	0.059	M0		0.057	0.114	M0
650	K01166	0 ± 0	1.58 ± 0.02	0 ± 0	2.15e-11	4.3e-11	L0	UP	0.211	0.422	H0
651	K01170	0.49 ± 0.02	0.98 ± 0.04	0.49 ± 0.02	0.253	0.506	1		0.274	0.548	-1
652	K01173	37.31 ± 1.84	48.03 ± 1.93	38.59 ± 1.69	0.000196	0.000392	0.36		0.000349	0.000698	-0.32
653	K01174	3.78 ± 0.19	3.15 ± 0.13	6.29 ± 0.28	0.67	1	-0.26		0.0929	0.186	1
654	K01176	23.19 ± 0.47	57.39 ± 0.62	30.14 ± 0.55	2.24e-34	4.48e-34	1.31	UP	1.47e-27	2.94e-27	-0.93
655	K01178	0 ± 0	0.02 ± 0	0 ± 0	0.0314	0.0628	L0		0.0886	0.177	H0
656	K01179	57.16 ± 2.81	102.52 ± 4.13	66.55 ± 2.92	5.36e-17	1.07e-16	0.84		3.61e-15	7.22e-15	-0.62
657	K01180	0.53 ± 0.03	0.79 ± 0.03	1.06 ± 0.05	0.337	0.674	0.58		0.7	1	0.42
658	K01181	21.16 ± 1.04	25.39 ± 1.02	16.93 ± 0.74	0.335	0.67	0.26		0.0622	0.124	-0.58
659	K01182	13.82 ± 0.28	29.69 ± 0.32	27.64 ± 1.21	1.75e-09	3.5e-09	1.1	UP	0.0983	0.197	-0.1
660	K01183	7.81 ± 0.38	13.38 ± 0.54	4.46 ± 0.08	3.57e-05	7.14e-05	0.78		3.72e-12	7.44e-12	-1.58	DN
661	K01184	0 ± 0	1.48 ± 0.06	0 ± 0	0.0314	0.0628	L0		0.0886	0.177	H0
662	K01185	7.65 ± 0.15	3.6 ± 0.04	6.3 ± 0.28	0.000544	0.00109	-1.09	DN	0.0886	0.177	0.81
663	K01186	6.9 ± 0.34	7.97 ± 0.32	4.78 ± 0.21	0.284	0.568	0.21		0.0199	0.0397	-0.74
664	K01187	73.47 ± 3.61	102.1 ± 4.11	70.02 ± 3.07	2.87e-09	5.74e-09	0.47		3.42e-16	6.84e-16	-0.54
665	K01188	3.44 ± 0.17	2.3 ± 0.09	3.44 ± 0.15	0.313	0.626	-0.58		0.688	1	0.58
666	K01189	0.83 ± 0.04	0 ± 0	0 ± 0	0.0758	0.152	M0
667	K01190	208.88 ± 10.28	307.26 ± 12.37	228.08 ± 10	6.69e-09	1.34e-08	0.56		3.17e-13	6.34e-13	-0.43
668	K01191	43.04 ± 2.12	28.37 ± 1.14	24.46 ± 1.07	1.67e-05	3.34e-05	-0.6		0.0886	0.177	-0.21
669	K01192	16.51 ± 0.81	27.51 ± 1.11	22.01 ± 0.96	8.66e-07	1.73e-06	0.74		0.00642	0.0128	-0.32
670	K01193	17.48 ± 0.35	38.02 ± 0.41	27.1 ± 1.19	4.09e-14	8.18e-14	1.12	UP	1.12e-06	2.24e-06	-0.49
671	K01194	0.11 ± 0.01	0.34 ± 0.01	0.23 ± 0.01	0.026	0.052	1.58		0.304	0.608	-0.58
672	K01195	19.08 ± 0.94	25.08 ± 1.01	16.9 ± 0.74	0.00181	0.00362	0.39		1.22e-05	2.44e-05	-0.57
673	K01196	0 ± 0	0.37 ± 0	0 ± 0	1.33e-11	2.66e-11	L0	UP	1.41e-11	2.82e-11	H0	DN
674	K01197	1.44 ± 0.07	1.44 ± 0.06	1.44 ± 0.06	0.87	1	0		0.902	1	0
675	K01198	8.87 ± 0.18	20.7 ± 0.22	7.69 ± 0.14	1.38e-12	2.76e-12	1.22	UP	1.06e-18	2.12e-18	-1.43	DN
676	K01200	19.18 ± 0.94	30.4 ± 1.22	21.35 ± 0.94	3.27e-08	6.54e-08	0.66		1.04e-08	2.08e-08	-0.51
677	K01201	12.24 ± 0.6	15.53 ± 0.63	9.41 ± 0.41	0.0316	0.0632	0.34		0.000112	0.000223	-0.72
678	K01202	0.27 ± 0.01	0.62 ± 0.01	0.27 ± 0	0.0167	0.0333	1.22	UP	0.0224	0.0448	-1.22	DN
679	K01203	0 ± 0	0.86 ± 0.01	0 ± 0	1.01e-08	2.02e-08	L0	UP	2.06e-08	4.12e-08	H0	DN
680	K01204	0.21 ± 0	0.83 ± 0.01	0.62 ± 0.03	0.0129	0.0259	2	UP	0.419	0.838	-0.42
681	K01205	21.42 ± 1.05	23.71 ± 0.95	19.12 ± 0.84	0.888	1	0.15		0.0298	0.0596	-0.31
682	K01206	96.92 ± 4.77	121.6 ± 4.89	96.92 ± 4.25	0.000195	0.00039	0.33		1.33e-08	2.66e-08	-0.33
683	K01207	62.12 ± 3.06	47.92 ± 1.93	65.67 ± 2.88	8.37e-05	0.000167	-0.37		0.0401	0.0802	0.45
684	K01208	25.85 ± 1.27	35.65 ± 1.43	36.54 ± 1.6	3.82e-06	7.64e-06	0.46		0.11	0.221	0.04
685	K01209	44.79 ± 2.2	58.02 ± 2.34	44.28 ± 1.94	5.23e-05	0.000105	0.37		1.3e-05	2.6e-05	-0.39
686	K01210	1.32 ± 0.03	2.64 ± 0.03	0.99 ± 0.02	5.1e-05	0.000102	1	UP	0.00654	0.0131	-1.42	DN
687	K01214	24.69 ± 1.21	29.03 ± 1.17	32.83 ± 1.44	0.0316	0.0632	0.23		0.915	1	0.18
688	K01215	1.72 ± 0.08	2.3 ± 0.09	1.72 ± 0.08	0.422	0.844	0.42		0.42	0.84	-0.42
689	K01218	35.6 ± 1.75	54.85 ± 2.21	33.26 ± 1.46	8.31e-07	1.66e-06	0.62		5.69e-11	1.14e-10	-0.72
690	K01220	0 ± 0	0.9 ± 0.04	0 ± 0	0.084	0.168	L0		0.0939	0.188	H0
691	K01222	6.89 ± 0.34	2.3 ± 0.09	4.59 ± 0.2	0.0912	0.182	-1.58		0.408	0.816	1
692	K01223	31.89 ± 1.57	31.13 ± 1.25	18.22 ± 0.8	0.731	1	-0.03		2.87e-06	5.74e-06	-0.77
693	K01224	142.74 ± 2.87	353.35 ± 3.79	210.61 ± 9.23	2.22e-22	4.44e-22	1.31	UP	5.89e-15	1.18e-14	-0.75
694	K01226	7.61 ± 0.37	9.24 ± 0.37	7.61 ± 0.33	0.376	0.752	0.28		0.0886	0.177	-0.28
695	K01227	7.46 ± 0.37	0 ± 0	2.7 ± 0.12	0.0758	0.152	M0		0.057	0.114	M0
696	K01228	0 ± 0	1.32 ± 0.05	0 ± 0	0.051	0.102	L0		0.0939	0.188	H0
697	K01229	0 ± 0	0.05 ± 0	0 ± 0	0.0314	0.0628	L0		0.0886	0.177	H0
698	K01231	0 ± 0	1.01 ± 0.04	0 ± 0	0.0314	0.0628	L0		0.0886	0.177	H0
699	K01232	0.08 ± 0	0.08 ± 0	0.15 ± 0.01	0.987	1	0		0.408	0.816	1
700	K01235	0.5 ± 0.02	0.69 ± 0.03	0.44 ± 0.02	0.000102	0.000204	0.47		7.81e-09	1.56e-08	-0.65
701	K01236	0.86 ± 0.02	3.46 ± 0.04	2.59 ± 0.11	0.000381	0.000762	2	UP	0.182	0.363	-0.42
702	K01237	0 ± 0	1.49 ± 0.06	0 ± 0	0.0314	0.0628	L0		0.0886	0.177	H0
703	K01239	2.66 ± 0.05	1.06 ± 0.01	2.84 ± 0.05	9.83e-05	0.000197	-1.32	DN	0.00102	0.00203	1.42	UP
704	K01240	9.34 ± 0.19	0.93 ± 0.01	6.54 ± 0.12	3.43e-06	6.86e-06	-3.32	DN	0.00108	0.00216	2.81	UP
705	K01241	6.62 ± 0.33	5.52 ± 0.22	2.76 ± 0.05	0.136	0.272	-0.26		0.0212	0.0424	-1	DN
706	K01243	42.33 ± 2.08	43.23 ± 1.74	43.67 ± 1.91	0.764	1	0.03		0.435	0.871	0.01
707	K01244	1.51 ± 0.07	2.52 ± 0.1	2.52 ± 0.11	0.168	0.336	0.74		0.849	1	0
708	K01245	0.62 ± 0.03	1.85 ± 0.07	1.23 ± 0.05	0.026	0.052	1.58		0.304	0.608	-0.58
709	K01246	1.58 ± 0.08	0.86 ± 0.03	2.07 ± 0.04	1.57e-05	3.14e-05	-0.88		2.11e-07	4.22e-07	1.28	UP
710	K01247	5.78 ± 0.12	2.48 ± 0.03	7.43 ± 0.14	0.0186	0.0373	-1.22	DN	0.00997	0.0199	1.58	UP
711	K01250	14.09 ± 0.28	4.03 ± 0.04	10.74 ± 0.2	2.46e-08	4.92e-08	-1.81	DN	0.00183	0.00367	1.42	UP
712	K01251	57.72 ± 2.84	59.18 ± 2.38	78.9 ± 3.46	0.515	1	0.04		0.182	0.365	0.42
713	K01254	0.46 ± 0.01	12.96 ± 0.14	1.39 ± 0.03	1.3e-12	2.6e-12	4.81	UP	2.41e-14	4.82e-14	-3.22	DN
714	K01255	14.27 ± 0.7	10.19 ± 0.41	20.39 ± 0.89	0.00147	0.00294	-0.49		0.254	0.508	1
715	K01256	9.8 ± 0.48	13.07 ± 0.53	9.8 ± 0.43	0.0587	0.117	0.42		0.0129	0.0259	-0.42
716	K01257	0.64 ± 0.03	0.97 ± 0.04	0.64 ± 0.03	0.337	0.674	0.58		0.375	0.749	-0.58
717	K01258	64.98 ± 3.2	71.34 ± 2.87	87.7 ± 3.84	0.319	0.638	0.13		0.371	0.742	0.3
718	K01259	0.07 ± 0	0.63 ± 0.01	0.18 ± 0	2.7e-09	5.4e-09	3.09	UP	3.74e-06	7.48e-06	-1.77	DN
719	K01260	0.45 ± 0.02	0 ± 0	0.45 ± 0.02	0.0295	0.059	M0		0.123	0.246	M0
720	K01261	0 ± 0	0.2 ± 0.01	0 ± 0	0.0314	0.0628	L0		0.0886	0.177	H0
721	K01262	16.23 ± 0.8	17.21 ± 0.69	19 ± 0.83	0.577	1	0.09		0.204	0.408	0.14
722	K01265	38.51 ± 1.89	45.7 ± 1.84	42.56 ± 1.87	0.221	0.442	0.25		0.0886	0.177	-0.1
723	K01267	40.74 ± 2	34.57 ± 1.39	37.66 ± 1.65	0.00758	0.0152	-0.24		0.936	1	0.12
724	K01270	115.04 ± 5.66	111.73 ± 4.5	124.98 ± 5.48	0.0167	0.0334	-0.04		0.585	1	0.16
725	K01271	19.24 ± 0.95	22.73 ± 0.92	12.24 ± 0.22	0.254	0.508	0.24		0.00478	0.00955	-0.89
726	K01273	13.32 ± 0.66	14.92 ± 0.6	17.58 ± 0.77	0.224	0.448	0.16		0.879	1	0.24
727	K01275	1.52 ± 0.03	3.05 ± 0.03	0.76 ± 0.01	0.00674	0.0135	1	UP	0.0181	0.0361	-2	DN
728	K01277	37.25 ± 1.83	50.31 ± 2.02	44.99 ± 1.97	0.000586	0.00117	0.43		0.000566	0.00113	-0.16
729	K01278	14.48 ± 0.71	17.59 ± 0.71	15.32 ± 0.67	0.482	0.964	0.28		0.00299	0.00598	-0.2
730	K01281	1 ± 0.02	3 ± 0.03	1 ± 0.04	0.00742	0.0148	1.58	UP	0.0939	0.188	-1.58
731	K01282	0 ± 0	0.04 ± 0	0 ± 0	0.0314	0.0628	L0		0.0886	0.177	H0
732	K01284	3.84 ± 0.19	5.19 ± 0.21	4.53 ± 0.2	0.00335	0.0067	0.44		0.283	0.566	-0.2
733	K01286	4.22 ± 0.21	5.27 ± 0.21	2.11 ± 0.04	0.685	1	0.32		1.26e-09	2.52e-09	-1.32	DN
734	K01290	0 ± 0	0.79 ± 0.03	0 ± 0	0.084	0.168	L0		0.0939	0.188	H0
735	K01293	4.33 ± 0.09	2.16 ± 0.02	2.7 ± 0.12	2.13e-07	4.26e-07	-1	DN	0.78	1	0.32
736	K01294	0 ± 0	0.93 ± 0.04	0.93 ± 0.04	0.0314	0.0628	L0		0.915	1	0
737	K01295	1.29 ± 0.03	0.32 ± 0	1.94 ± 0.04	0.0116	0.0232	-2	DN	0.00381	0.00762	2.58	UP
738	K01296	1.81 ± 0.09	0.6 ± 0.02	1.2 ± 0.05	0.0628	0.126	-1.58		0.408	0.816	1
739	K01297	34.87 ± 1.72	42.38 ± 1.71	38.09 ± 1.67	0.049	0.098	0.28		0.00626	0.0125	-0.15
740	K01299	18.72 ± 0.92	10.89 ± 0.44	23.51 ± 0.43	1.58e-05	3.16e-05	-0.78		7.08e-07	1.42e-06	1.11	UP
741	K01301	0.45 ± 0.02	0.45 ± 0.02	0.45 ± 0.02	0.987	1	0		0.915	1	0
742	K01302	0 ± 0	23.17 ± 0.93	11.59 ± 0.51	0.084	0.168	L0		0.274	0.548	-1
743	K01303	0.21 ± 0.01	0.15 ± 0.01	0.34 ± 0.01	0.25	0.5	-0.46		0.00937	0.0187	1.17	UP
744	K01304	2.17 ± 0.11	1.52 ± 0.06	2.82 ± 0.12	0.259	0.518	-0.51		0.0886	0.177	0.89
745	K01305	1.88 ± 0.09	1.26 ± 0.05	1.26 ± 0.06	0.238	0.476	-0.58		0.906	1	0
746	K01307	0 ± 0	2.03 ± 0.08	0 ± 0	0.0314	0.0628	L0		0.0886	0.177	H0
747	K01308	1.23 ± 0.06	2.06 ± 0.08	0.82 ± 0.04	0.31	0.62	0.74		0.0601	0.12	-1.32
748	K01322	60.19 ± 2.96	69.04 ± 2.78	77.89 ± 3.41	0.124	0.248	0.2		0.897	1	0.17
749	K01336	0 ± 0	0 ± 0	0.61 ± 0.03					0.123	0.246	M0
750	K01338	8.74 ± 0.43	10.3 ± 0.41	10.94 ± 0.48	0.0699	0.14	0.24		0.529	1	0.09
751	K01341	0 ± 0	0.1 ± 0	0 ± 0	0.0314	0.0628	L0		0.0886	0.177	H0
752	K01342	2.45 ± 0.12	3.11 ± 0.13	5.11 ± 0.22	0.169	0.338	0.35		0.0914	0.183	0.72
753	K01349	1.46 ± 0.03	16.01 ± 0.17	0 ± 0	1.19e-11	2.38e-11	3.46	UP	2.6e-12	5.2e-12	H0	DN
754	K01354	2.42 ± 0.05	4.85 ± 0.05	1.21 ± 0.02	2.85e-06	5.7e-06	1	UP	0.000806	0.00161	-2	DN
755	K01355	0.47 ± 0.02	0.47 ± 0.02	0.47 ± 0.02	0.987	1	0		0.915	1	0
756	K01356	35.39 ± 1.74	21.23 ± 0.85	38.31 ± 1.68	3.79e-10	7.58e-10	-0.74		1.46e-06	2.92e-06	0.85
757	K01358	92.27 ± 4.54	102.83 ± 4.14	116.18 ± 5.09	0.549	1	0.16		0.969	1	0.18
758	K01360	0 ± 0	1.12 ± 0.05	0 ± 0	0.084	0.168	L0		0.0939	0.188	H0
759	K01363	0 ± 0	62.6 ± 0.67	1.03 ± 0.02	8.76e-18	1.75e-17	L0	UP	2.58e-21	5.16e-21	-5.93	DN
760	K01365	0.74 ± 0.01	1.86 ± 0.02	0.37 ± 0.01	0.00114	0.00227	1.32	UP	0.0046	0.0092	-2.32	DN
761	K01366	1.96 ± 0.1	0.98 ± 0.04	0.98 ± 0.04	0.2	0.4	-1		0.915	1	0
762	K01367	0 ± 0	1.97 ± 0.02	0 ± 0	4.34e-06	8.68e-06	L0	UP	1.38e-05	2.76e-05	H0	DN
763	K01368	5.84 ± 0.29	0 ± 0	0.91 ± 0.04	0.0295	0.059	M0		0.123	0.246	M0
764	K01369	9.28 ± 0.19	18.56 ± 0.2	8.66 ± 0.16	4.81e-05	9.62e-05	1	UP	7.27e-06	1.45e-05	-1.1	DN
765	K01371	1.44 ± 0.07	1.44 ± 0.06	2.16 ± 0.09	0.982	1	0		0.588	1	0.58
766	K01372	46.87 ± 2.31	48.88 ± 1.97	48.38 ± 2.12	0.689	1	0.06		0.31	0.621	-0.01
767	K01373	0 ± 0	35.22 ± 0.38	1.21 ± 0.02	1.84e-17	3.68e-17	L0	UP	5.63e-25	1.13e-24	-4.86	DN
768	K01375	0 ± 0	1.29 ± 0.05	0 ± 0	0.084	0.168	L0		0.0939	0.188	H0
769	K01376	0 ± 0	0 ± 0	0.07 ± 0					0.123	0.246	M0
770	K01379	0 ± 0	1.96 ± 0.02	0 ± 0	9.95e-07	1.99e-06	L0	UP	2.95e-06	5.9e-06	H0	DN
771	K01381	0 ± 0	1.46 ± 0.06	0 ± 0	0.051	0.102	L0		0.0939	0.188	H0
772	K01389	0 ± 0	1.25 ± 0.05	0.62 ± 0.03	0.084	0.168	L0		0.274	0.548	-1
773	K01394	0 ± 0	0.45 ± 0.02	0 ± 0	0.0314	0.0628	L0		0.0886	0.177	H0
774	K01400	9.45 ± 0.46	4.97 ± 0.2	7.96 ± 0.35	0.000427	0.000854	-0.93		0.0963	0.193	0.68
775	K01404	0 ± 0	10.94 ± 0.12	0 ± 0	3.54e-12	7.08e-12	L0	UP	3.28e-12	6.56e-12	H0	DN
776	K01408	0 ± 0	7.93 ± 0.09	0 ± 0	4.94e-09	9.88e-09	L0	UP	9.36e-09	1.87e-08	H0	DN
777	K01409	18.94 ± 0.93	19.55 ± 0.79	21.07 ± 0.92	0.186	0.372	0.05		0.93	1	0.11
778	K01411	0 ± 0	0.94 ± 0.04	0 ± 0	0.084	0.168	L0		0.0939	0.188	H0
779	K01414	6.96 ± 0.34	6.96 ± 0.28	7.18 ± 0.31	0.865	1	0		0.7	1	0.04
780	K01415	3.79 ± 0.08	7.59 ± 0.08	7.59 ± 0.33	0.0146	0.0291	1	UP	0.768	1	0
781	K01419	10.46 ± 0.51	8.09 ± 0.33	17.12 ± 0.31	0.0298	0.0596	-0.37		0.000129	0.000258	1.08	UP
782	K01420	2.64 ± 0.05	0.66 ± 0.01	4.62 ± 0.08	0.0116	0.0232	-2	DN	0.00107	0.00214	2.81	UP
783	K01421	8.9 ± 0.18	3.03 ± 0.03	9.31 ± 0.17	2.81e-13	5.62e-13	-1.55	DN	9.83e-11	1.97e-10	1.62	UP
784	K01424	36.27 ± 1.78	39.73 ± 1.6	43.18 ± 1.89	0.272	0.544	0.13		0.833	1	0.12
785	K01425	6.39 ± 0.13	2.95 ± 0.03	8.35 ± 0.15	0.00324	0.00647	-1.12	DN	0.000475	0.000951	1.5	UP
786	K01426	1.27 ± 0.06	1.59 ± 0.06	1.27 ± 0.06	0.485	0.97	0.32		0.451	0.901	-0.32
787	K01428	1.18 ± 0.02	2.37 ± 0.03	1.18 ± 0.02	1.05e-12	2.1e-12	1	UP	9.08e-09	1.82e-08	-1	DN
788	K01429	1.73 ± 0.09	1.73 ± 0.07	0 ± 0	0.987	1	0		0.0886	0.177	H0
789	K01430	0.93 ± 0.05	1.86 ± 0.07	0.93 ± 0.04	0.253	0.506	1		0.274	0.548	-1
790	K01431	0 ± 0	0 ± 0	0.47 ± 0.02					0.123	0.246	M0
791	K01432	0.15 ± 0.01	0.31 ± 0.01	0 ± 0	0.253	0.506	1		0.0939	0.188	H0
792	K01433	26.5 ± 1.3	28.86 ± 1.16	23.56 ± 1.03	0.3	0.6	0.12		0.0132	0.0264	-0.29
793	K01434	0 ± 0	1.09 ± 0.04	0 ± 0	0.084	0.168	L0		0.0939	0.188	H0
794	K01436	9.15 ± 0.45	7.68 ± 0.31	11.34 ± 0.5	0.169	0.338	-0.25		0.0886	0.177	0.56
795	K01437	0.65 ± 0.03	1.09 ± 0.04	0.22 ± 0	0.0767	0.153	0.74		0.00257	0.00515	-2.32	DN
796	K01438	29.56 ± 1.45	37.44 ± 1.51	30.54 ± 1.34	0.186	0.372	0.34		0.0117	0.0234	-0.29
797	K01439	41.8 ± 2.06	32.51 ± 1.31	41.14 ± 1.8	0.000137	0.000274	-0.36		0.413	0.826	0.34
798	K01440	0.27 ± 0.01	0.27 ± 0.01	0.54 ± 0.02	0.987	1	0		0.408	0.816	1
799	K01442	0.48 ± 0.02	0.38 ± 0.02	0.29 ± 0.01	0.367	0.734	-0.32		0.42	0.84	-0.42
800	K01443	34.37 ± 1.69	27.5 ± 1.11	36.52 ± 1.6	0.000964	0.00193	-0.32		0.125	0.249	0.41
801	K01444	0.09 ± 0	0 ± 0	0.04 ± 0	0.0758	0.152	M0		0.123	0.246	M0
802	K01447	43.4 ± 2.14	63.13 ± 2.54	65.76 ± 2.88	0.00487	0.00974	0.54		0.858	1	0.06
803	K01448	165.66 ± 8.15	184.63 ± 7.43	241.53 ± 10.59	0.554	1	0.16		0.0179	0.0358	0.39
804	K01449	7.8 ± 0.38	4.73 ± 0.19	8.08 ± 0.35	0.000509	0.00102	-0.72		0.0236	0.0472	0.77
805	K01452	0.72 ± 0.04	0 ± 0	0 ± 0	0.0295	0.059	M0
806	K01456	0.12 ± 0.01	0.36 ± 0.01	0.12 ± 0.01	0.0694	0.139	1.58		0.0826	0.165	-1.58
807	K01462	68.43 ± 3.37	63.93 ± 2.57	84.91 ± 3.72	0.0871	0.174	-0.1		0.00235	0.00471	0.41
808	K01464	9.44 ± 0.46	6.01 ± 0.24	10.87 ± 0.48	0.000161	0.000322	-0.65		0.00245	0.00491	0.86
809	K01465	88 ± 4.33	92.47 ± 3.72	103.91 ± 4.55	0.171	0.342	0.07		0.938	1	0.17
810	K01466	5.3 ± 0.26	1.77 ± 0.07	1.77 ± 0.08	0.0256	0.0512	-1.58		0.915	1	0
811	K01467	0.72 ± 0.04	0.72 ± 0.03	0.72 ± 0.03	0.987	1	0		0.915	1	0
812	K01468	59.23 ± 2.91	47.67 ± 1.92	66.46 ± 2.91	0.0747	0.149	-0.31		0.134	0.267	0.48
813	K01469	4.31 ± 0.09	1.44 ± 0.02	0.72 ± 0.01	0.00626	0.0125	-1.58	DN	1.4e-05	2.8e-05	-1	DN
814	K01470	3.33 ± 0.07	1.33 ± 0.01	2.66 ± 0.12	4.34e-06	8.68e-06	-1.32	DN	0.299	0.599	1
815	K01473	5.03 ± 0.25	3.2 ± 0.13	5.03 ± 0.22	0.106	0.212	-0.65		0.317	0.635	0.65
816	K01474	5.83 ± 0.12	2.33 ± 0.03	8.17 ± 0.15	0.00658	0.0132	-1.32	DN	0.0123	0.0245	1.81	UP
817	K01476	4.16 ± 0.2	4.16 ± 0.17	4.85 ± 0.21	0.454	0.908	0		0.671	1	0.22
818	K01477	0 ± 0	0 ± 0	0.49 ± 0.02					0.123	0.246	M0
819	K01478	65.4 ± 3.22	37.37 ± 1.5	80.58 ± 1.48	2.09e-07	4.18e-07	-0.81		2.57e-08	5.14e-08	1.11	UP
820	K01479	0.44 ± 0.02	0.44 ± 0.02	0 ± 0	0.987	1	0		0.0886	0.177	H0
821	K01480	10.97 ± 0.54	9.93 ± 0.4	16.2 ± 0.71	0.683	1	-0.14		0.0123	0.0245	0.71
822	K01482	0.87 ± 0.02	0.22 ± 0	0.22 ± 0.01	0.0162	0.0323	-2	DN	0.915	1	0
823	K01485	10.02 ± 0.2	0.72 ± 0.01	5.73 ± 0.11	2.69e-08	5.38e-08	-3.81	DN	0.000433	0.000866	3	UP
824	K01486	21.44 ± 1.05	16.58 ± 0.67	24.27 ± 1.06	0.0156	0.0312	-0.37		0.0955	0.191	0.55
825	K01487	33.27 ± 1.64	43.25 ± 1.74	51.23 ± 2.25	0.00144	0.00288	0.38		0.761	1	0.24
826	K01488	9.49 ± 0.47	14.24 ± 0.57	10.17 ± 0.45	0.00185	0.0037	0.58		0.0123	0.0245	-0.49
827	K01489	99.82 ± 4.91	91.18 ± 3.67	105.58 ± 4.63	0.125	0.25	-0.13		0.205	0.41	0.21
828	K01491	32.88 ± 1.62	33.09 ± 1.33	36.35 ± 1.59	0.563	1	0.01		0.881	1	0.14
829	K01492	15.34 ± 0.75	15.96 ± 0.64	13.5 ± 0.59	0.986	1	0.06		0.139	0.277	-0.24
830	K01493	132.08 ± 6.5	131.06 ± 5.27	143.34 ± 6.28	0.335	0.67	-0.01		0.816	1	0.13
831	K01494	23.69 ± 0.48	11.15 ± 0.12	41.8 ± 0.77	0.000545	0.00109	-1.09	DN	3.46e-08	6.92e-08	1.91	UP
832	K01495	53.4 ± 2.63	59.54 ± 2.4	58.92 ± 2.58	0.322	0.644	0.16		0.143	0.287	-0.01
833	K01496	3.75 ± 0.18	4.69 ± 0.19	4.69 ± 0.21	0.211	0.422	0.32		0.607	1	0
834	K01497	0.11 ± 0.01	0 ± 0	0 ± 0	0.0295	0.059	M0
835	K01499	0 ± 0	0 ± 0	0.49 ± 0.02					0.123	0.246	M0
836	K01501	0.92 ± 0.02	0.28 ± 0	0.99 ± 0.02	3.21e-05	6.42e-05	-1.7	DN	0.000332	0.000665	1.81	UP
837	K01502	0 ± 0	0.12 ± 0	0.12 ± 0.01	0.0314	0.0628	L0		0.915	1	0
838	K01507	10.46 ± 0.51	13.68 ± 0.55	15.29 ± 0.67	0.122	0.244	0.39		0.216	0.432	0.16
839	K01512	18.18 ± 0.89	15.91 ± 0.64	34.09 ± 0.63	0.413	0.826	-0.19		0.0123	0.0246	1.1	UP
840	K01513	2.63 ± 0.13	3.28 ± 0.13	2.63 ± 0.12	0.441	0.882	0.32		0.447	0.894	-0.32
841	K01514	0 ± 0	0.01 ± 0	0 ± 0	2.45e-05	4.9e-05	L0	UP	8.06e-05	0.000161	H0	DN
842	K01515	45.42 ± 2.23	38.43 ± 1.55	57.07 ± 2.5	0.13	0.26	-0.24		0.0123	0.0245	0.57
843	K01518	0.55 ± 0.03	0 ± 0	0.93 ± 0.04	0.0295	0.059	M0		0.057	0.114	M0
844	K01519	0 ± 0	0.16 ± 0	0 ± 0	2.45e-05	4.9e-05	L0	UP	8.06e-05	0.000161	H0	DN
845	K01520	131.46 ± 6.47	128.43 ± 5.17	147.64 ± 6.47	0.703	1	-0.03		0.988	1	0.2
846	K01522	0 ± 0	0.11 ± 0	0 ± 0	0.084	0.168	L0		0.0939	0.188	H0
847	K01523	4.66 ± 0.09	1.75 ± 0.02	3.5 ± 0.15	4.18e-05	8.36e-05	-1.42	DN	0.0739	0.148	1
848	K01524	16.26 ± 0.8	12.64 ± 0.51	15.9 ± 0.7	0.0822	0.164	-0.36		0.364	0.727	0.33
849	K01525	7.31 ± 0.36	7.31 ± 0.29	13.16 ± 0.58	0.972	1	0		0.162	0.324	0.85
850	K01527	0 ± 0	1.25 ± 0.05	0 ± 0	0.084	0.168	L0		0.0939	0.188	H0
851	K01528	0 ± 0	8.03 ± 0.09	0.73 ± 0.01	4.08e-09	8.16e-09	L0	UP	1.76e-06	3.52e-06	-3.46	DN
852	K01530	0.82 ± 0.02	132.58 ± 1.42	0 ± 0	1.1e-29	2.2e-29	7.34	UP	0.144	0.288	H0
853	K01531	7.41 ± 0.36	6.74 ± 0.27	8.09 ± 0.35	0.516	1	-0.14		0.918	1	0.26
854	K01533	14.63 ± 0.29	6.27 ± 0.07	13.94 ± 0.26	3.05e-05	6.1e-05	-1.22	DN	0.00513	0.0103	1.15	UP
855	K01534	407.15 ± 20.03	430.16 ± 17.31	446.09 ± 19.55	0.855	1	0.08		0.611	1	0.05
856	K01535	0 ± 0	0 ± 0	0.22 ± 0.01					0.123	0.246	M0
857	K01537	296.64 ± 5.97	636.31 ± 6.83	328.35 ± 6.02	2.65e-29	5.3e-29	1.1	UP	2.3e-33	4.6e-33	-0.95
858	K01539	1.56 ± 0.03	7.04 ± 0.08	0 ± 0	9.24e-05	0.000185	2.17	UP	6.04e-08	1.21e-07	H0	DN
859	K01547	0.25 ± 0.01	0 ± 0	0 ± 0	0.0295	0.059	M0
860	K01551	7.72 ± 0.16	16.39 ± 0.18	1.93 ± 0.04	0.000619	0.00124	1.09	UP	5.86e-09	1.17e-08	-3.09	DN
861	K01555	0 ± 0	0 ± 0	0.04 ± 0					0.123	0.246	M0
862	K01556	0 ± 0	0 ± 0	0.08 ± 0					0.047	0.0939	M0
863	K01557	3.79 ± 0.19	3.79 ± 0.15	5.06 ± 0.22	0.978	1	0		0.7	1	0.42
864	K01560	4.62 ± 0.23	5.13 ± 0.21	4.62 ± 0.2	0.198	0.396	0.15		0.408	0.816	-0.15
865	K01563	0.67 ± 0.01	1.67 ± 0.02	1 ± 0.04	0.0105	0.0209	1.32	UP	0.169	0.337	-0.74
866	K01565	0 ± 0	0.07 ± 0	0 ± 0	0.0314	0.0628	L0		0.0886	0.177	H0
867	K01567	5.64 ± 0.28	6.77 ± 0.27	9.02 ± 0.4	0.822	1	0.26		0.331	0.662	0.42
868	K01568	0 ± 0	0 ± 0	0.47 ± 0.02					0.123	0.246	M0
869	K01572	113.05 ± 5.56	103.52 ± 4.17	113.05 ± 4.95	0.00832	0.0166	-0.13		0.657	1	0.13
870	K01573	0 ± 0	2.7 ± 0.11	1.35 ± 0.06	0.084	0.168	L0		0.274	0.548	-1
871	K01575	29.95 ± 1.47	15.97 ± 0.64	35.94 ± 0.66	0.000145	0.00029	-0.91		0.000111	0.000222	1.17	UP
872	K01578	0 ± 0	0 ± 0	0.32 ± 0.01					0.123	0.246	M0
873	K01579	40.46 ± 1.99	42.71 ± 1.72	38.96 ± 1.71	0.595	1	0.08		0.0886	0.177	-0.13
874	K01580	0.6 ± 0.03	1 ± 0.04	0.4 ± 0.01	0.215	0.43	0.74		4.52e-12	9.04e-12	-1.32	DN
875	K01581	20.39 ± 0.41	72.51 ± 0.78	24.93 ± 0.46	2e-11	4e-11	1.83	UP	9.77e-10	1.95e-09	-1.54	DN
876	K01582	35.73 ± 1.76	27.35 ± 1.1	45.21 ± 1.98	0.000154	0.000308	-0.39		0.000154	0.000308	0.73
877	K01583	0 ± 0	2.12 ± 0.02	0 ± 0	2.45e-05	4.9e-05	L0	UP	8.06e-05	0.000161	H0	DN
878	K01584	5.82 ± 0.29	5.82 ± 0.23	3.49 ± 0.15	0.654	1	0		0.207	0.414	-0.74
879	K01585	34.93 ± 1.72	44.38 ± 1.79	39.45 ± 1.73	0.0261	0.0522	0.35		0.0103	0.0207	-0.17
880	K01586	57.14 ± 2.81	57.14 ± 2.3	68.37 ± 3	0.336	0.672	0		0.213	0.425	0.26
881	K01587	0.31 ± 0.02	0 ± 0	0.94 ± 0.04	0.0295	0.059	M0		0.057	0.114	M0
882	K01588	102.21 ± 5.03	98.35 ± 3.96	114.74 ± 5.03	0.092	0.184	-0.06		0.233	0.466	0.22
883	K01589	1.92 ± 0.04	0.32 ± 0	2.57 ± 0.05	0.000561	0.00112	-2.58	DN	0.000272	0.000543	3	UP
884	K01590	7.04 ± 0.14	2.93 ± 0.03	7.04 ± 0.13	0.000691	0.00138	-1.26	DN	0.0238	0.0476	1.26	UP
885	K01591	95.4 ± 4.69	97.75 ± 3.93	121.21 ± 5.31	0.398	0.796	0.04		0.234	0.467	0.31
886	K01592	0.95 ± 0.05	0.95 ± 0.04	0.95 ± 0.04	0.987	1	0		0.915	1	0
887	K01594	0 ± 0	0.33 ± 0.01	0.66 ± 0.03	0.0314	0.0628	L0		0.408	0.816	1
888	K01595	11.32 ± 0.23	0 ± 0	10.95 ± 0.2	4.19e-06	8.38e-06	M0	DN	1.15e-05	2.3e-05	M0	UP
889	K01596	8.88 ± 0.18	21.08 ± 0.23	11.1 ± 0.2	4.9e-11	9.8e-11	1.25	UP	2.7e-08	5.4e-08	-0.93
890	K01597	0.07 ± 0	0.15 ± 0	0.15 ± 0.01	0.00249	0.00499	1	UP	0.863	1	0
891	K01598	1.01 ± 0.05	0 ± 0	0.5 ± 0.02	0.0758	0.152	M0		0.123	0.246	M0
892	K01599	26.39 ± 1.3	20.14 ± 0.81	25.7 ± 1.13	0.0311	0.0622	-0.39		0.505	1	0.35
893	K01601	1.05 ± 0.02	3.14 ± 0.03	1.05 ± 0.02	0.00742	0.0148	1.58	UP	0.012	0.024	-1.58	DN
894	K01607	0.79 ± 0.04	0.91 ± 0.04	0.91 ± 0.04	0.177	0.354	0.2		0.123	0.246	0
895	K01608	0 ± 0	0.08 ± 0	0 ± 0	0.0314	0.0628	L0		0.0886	0.177	H0
896	K01609	29.86 ± 1.47	35.57 ± 1.43	32.06 ± 1.41	0.0422	0.0844	0.25		0.0533	0.107	-0.15
897	K01610	123.33 ± 6.07	105.22 ± 4.23	149.81 ± 6.57	0.0298	0.0596	-0.23		0.00157	0.00313	0.51
898	K01611	1.57 ± 0.03	3.14 ± 0.03	3.66 ± 0.16	0.00575	0.0115	1	UP	0.89	1	0.22
899	K01613	59.04 ± 2.9	75.71 ± 3.05	69.46 ± 3.04	0.00107	0.00214	0.36		0.667	1	-0.12
900	K01619	88.5 ± 4.35	82.89 ± 3.34	98.47 ± 4.32	0.188	0.376	-0.09		0.461	0.922	0.25
901	K01620	29.25 ± 1.44	31.42 ± 1.26	35.21 ± 1.54	0.393	0.786	0.1		0.46	0.919	0.16
902	K01621	13.82 ± 0.68	12.78 ± 0.51	16.24 ± 0.71	0.336	0.672	-0.11		0.218	0.436	0.35
903	K01622	2.42 ± 0.12	3.63 ± 0.15	1.21 ± 0.02	0.187	0.374	0.58		0.00915	0.0183	-1.58	DN
904	K01623	2.02 ± 0.1	2.36 ± 0.1	2.02 ± 0.09	0.496	0.992	0.22		0.485	0.97	-0.22
905	K01624	143.98 ± 7.08	144.7 ± 5.82	184.61 ± 8.09	0.929	1	0.01		0.00322	0.00644	0.35
906	K01625	65.93 ± 3.24	74.18 ± 2.99	84.25 ± 3.69	0.204	0.408	0.17		0.418	0.837	0.18
907	K01626	39.52 ± 1.94	30.18 ± 1.21	44.55 ± 1.95	0.0235	0.047	-0.39		0.01	0.02	0.56
908	K01627	42.86 ± 2.11	51.43 ± 2.07	52.09 ± 2.28	0.181	0.362	0.26		0.696	1	0.02
909	K01628	19.13 ± 0.94	10.76 ± 0.43	24.51 ± 0.45	1.34e-05	2.68e-05	-0.83		3.22e-06	6.44e-06	1.19	UP
910	K01629	16.57 ± 0.33	36.21 ± 0.39	23.32 ± 1.02	5.32e-10	1.06e-09	1.13	UP	6.23e-06	1.25e-05	-0.63
911	K01630	0.7 ± 0.03	0.35 ± 0.01	0.7 ± 0.03	0.2	0.4	-1		0.408	0.816	1
912	K01631	0 ± 0	0.77 ± 0.03	1.54 ± 0.07	0.0314	0.0628	L0		0.408	0.816	1
913	K01633	10.03 ± 0.49	10.83 ± 0.44	11.63 ± 0.51	0.474	0.948	0.11		0.531	1	0.1
914	K01634	0 ± 0	1.33 ± 0.01	0 ± 0	2.67e-07	5.34e-07	L0	UP	7.18e-07	1.44e-06	H0	DN
915	K01637	1.14 ± 0.06	1.14 ± 0.05	1.14 ± 0.05	0.987	1	0		0.915	1	0
916	K01638	0.54 ± 0.01	0.05 ± 0	0.49 ± 0.01	2.69e-06	5.38e-06	-3.32	DN	8.19e-05	0.000164	3.17	UP
917	K01639	10.9 ± 0.54	9.9 ± 0.4	14.86 ± 0.65	0.74	1	-0.14		0.293	0.586	0.58
918	K01640	11.88 ± 0.24	3.66 ± 0.04	13.71 ± 0.25	3.21e-05	6.42e-05	-1.7	DN	0.000215	0.00043	1.91	UP
919	K01641	1.56 ± 0.03	6.25 ± 0.07	3.12 ± 0.06	0.000381	0.000762	2	UP	4.29e-11	8.58e-11	-1	DN
920	K01643	13.95 ± 0.69	11.62 ± 0.47	21.85 ± 0.96	0.0512	0.102	-0.26		4.79e-05	9.58e-05	0.91
921	K01644	13.1 ± 0.64	13.1 ± 0.53	23.18 ± 1.02	0.675	1	0		1.73e-05	3.46e-05	0.82
922	K01646	7.97 ± 0.39	11.95 ± 0.48	16.93 ± 0.74	0.0885	0.177	0.58		0.311	0.622	0.5
923	K01647	72.34 ± 3.56	51.82 ± 2.09	74.9 ± 3.28	0.000111	0.000222	-0.48		0.0203	0.0406	0.53
924	K01649	86.96 ± 4.28	93.11 ± 3.75	98.82 ± 4.33	0.467	0.934	0.1		0.325	0.65	0.09
925	K01652	124.18 ± 6.11	106.1 ± 4.27	143.07 ± 6.27	0.173	0.346	-0.23		0.0123	0.0245	0.43
926	K01653	95.2 ± 4.68	81.35 ± 3.27	113.38 ± 4.97	0.000157	0.000314	-0.23		1.86e-05	3.72e-05	0.48
927	K01654	23.19 ± 1.14	18.43 ± 0.74	25.57 ± 1.12	0.00849	0.017	-0.33		0.113	0.227	0.47
928	K01656	0 ± 0	0.51 ± 0.02	0 ± 0	0.0314	0.0628	L0		0.0886	0.177	H0
929	K01657	62.69 ± 3.08	81.42 ± 3.28	77.1 ± 3.38	0.000123	0.000246	0.38		0.106	0.213	-0.08
930	K01658	31.44 ± 1.55	40.42 ± 1.63	34.24 ± 1.5	0.166	0.332	0.36		0.0375	0.0749	-0.24
931	K01659	0.48 ± 0.01	0.05 ± 0	0.42 ± 0.01	1.08e-05	2.16e-05	-3.17	DN	0.000343	0.000685	3	UP
932	K01661	29.83 ± 1.47	26.63 ± 1.07	43.68 ± 1.91	0.17	0.34	-0.16		0.00131	0.00262	0.71
933	K01662	6.57 ± 0.32	7.05 ± 0.28	7.44 ± 0.33	0.314	0.628	0.1		0.203	0.406	0.08
934	K01663	0.95 ± 0.02	1.9 ± 0.02	3.8 ± 0.17	3.38e-05	6.76e-05	1	UP	0.25	0.499	1
935	K01664	0 ± 0	0 ± 0	0.04 ± 0					0.123	0.246	M0
936	K01665	12.29 ± 0.25	0 ± 0	4.09 ± 0.08	0.00222	0.00444	M0	DN	0.000247	0.000494	M0	UP
937	K01666	6.95 ± 0.34	3.64 ± 0.15	5.63 ± 0.25	5.94e-05	0.000119	-0.93		0.232	0.464	0.63
938	K01667	8.06 ± 0.4	8.52 ± 0.34	9.9 ± 0.43	0.882	1	0.08		0.67	1	0.22
939	K01669	0 ± 0	0.2 ± 0.01	0 ± 0	0.0314	0.0628	L0		0.0886	0.177	H0
940	K01673	29.56 ± 1.45	37.72 ± 1.52	36.7 ± 1.61	0.0462	0.0924	0.35		0.531	1	-0.04
941	K01674	1.76 ± 0.09	3.52 ± 0.14	5.28 ± 0.23	0.253	0.506	1		0.588	1	0.58
942	K01676	44.38 ± 2.18	61.49 ± 2.47	54.54 ± 2.39	3.25e-05	6.5e-05	0.47		0.013	0.026	-0.17
943	K01677	28.66 ± 1.41	21.18 ± 0.85	29.28 ± 1.28	0.0225	0.045	-0.44		0.17	0.341	0.47
944	K01678	34.55 ± 1.7	23.37 ± 0.94	40.65 ± 1.78	0.00195	0.0039	-0.56		0.000949	0.0019	0.8
945	K01679	26.3 ± 1.29	19.31 ± 0.78	26.3 ± 1.15	0.00573	0.0115	-0.45		0.123	0.246	0.45
946	K01681	85.45 ± 4.2	77.91 ± 3.14	105.56 ± 4.63	0.263	0.526	-0.13		0.00266	0.00531	0.44
947	K01682	32.21 ± 0.65	5.86 ± 0.06	30.75 ± 0.56	8.95e-19	1.79e-18	-2.46	DN	2.26e-15	4.52e-15	2.39	UP
948	K01684	12.07 ± 0.59	10.22 ± 0.41	16.72 ± 0.73	0.402	0.804	-0.24		0.132	0.264	0.71
949	K01685	30.3 ± 1.49	40.78 ± 1.64	31.07 ± 1.36	0.000879	0.00176	0.43		1.02e-05	2.04e-05	-0.39
950	K01686	20.63 ± 1.01	33.91 ± 1.36	28.32 ± 1.24	7.01e-06	1.4e-05	0.72		0.00374	0.00748	-0.26
951	K01687	48.65 ± 2.39	48.38 ± 1.95	55.33 ± 2.42	0.826	1	-0.01		0.678	1	0.19
952	K01689	89.97 ± 4.43	79.57 ± 3.2	99.33 ± 4.35	0.146	0.292	-0.18		0.0125	0.0251	0.32
953	K01690	0 ± 0	0.25 ± 0.01	0.49 ± 0.02	0.0314	0.0628	L0		0.408	0.816	1
954	K01692	4.39 ± 0.09	1.76 ± 0.02	7.02 ± 0.13	0.003	0.006	-1.32	DN	0.00412	0.00824	2	UP
955	K01693	2.77 ± 0.14	2.54 ± 0.1	3.42 ± 0.15	0.216	0.432	-0.13		0.0251	0.0502	0.43
956	K01695	43.51 ± 2.14	51.37 ± 2.07	44.12 ± 1.93	0.148	0.296	0.24		0.0336	0.0672	-0.22
957	K01696	114.65 ± 5.64	134.76 ± 5.42	132.75 ± 5.82	0.089	0.178	0.23		0.127	0.253	-0.02
958	K01697	0.32 ± 0.01	0.97 ± 0.01	1.29 ± 0.06	3.52e-05	7.04e-05	1.58	UP	0.616	1	0.42
959	K01698	23.99 ± 1.18	17.01 ± 0.68	24.43 ± 1.07	0.00558	0.0112	-0.5		0.0284	0.0569	0.52
960	K01703	35.13 ± 1.73	32.68 ± 1.32	43.35 ± 1.9	0.0232	0.0464	-0.1		0.000305	0.000611	0.41
961	K01704	70.38 ± 3.46	61.87 ± 2.49	77.34 ± 3.39	0.123	0.246	-0.19		0.0719	0.144	0.32
962	K01706	0.07 ± 0	0.26 ± 0	0.04 ± 0	0.00182	0.00364	1.81	UP	0.000273	0.000547	-2.81	DN
963	K01708	4.29 ± 0.21	2.68 ± 0.11	3.75 ± 0.16	0.0482	0.0964	-0.68		0.558	1	0.49
964	K01709	17.34 ± 0.85	20.88 ± 0.84	23.64 ± 1.04	0.0158	0.0316	0.27		0.586	1	0.18
965	K01710	32.18 ± 1.58	28.94 ± 1.16	35.9 ± 1.57	0.0518	0.104	-0.15		0.0779	0.156	0.31
966	K01711	58.42 ± 2.87	65 ± 2.62	60.47 ± 2.65	0.0846	0.169	0.15		0.0214	0.0428	-0.1
967	K01712	12.09 ± 0.59	9.89 ± 0.4	13.37 ± 0.59	0.0106	0.0212	-0.29		0.14	0.28	0.43
968	K01714	39.27 ± 1.93	37.58 ± 1.51	42.44 ± 1.86	0.487	0.974	-0.06		0.961	1	0.18
969	K01715	21.88 ± 1.08	20.87 ± 0.84	27.27 ± 1.2	0.0858	0.172	-0.07		0.0641	0.128	0.39
970	K01716	0.67 ± 0.03	0.67 ± 0.03	2.02 ± 0.04	0.982	1	0		0.00363	0.00727	1.58	UP
971	K01719	3.04 ± 0.15	3.7 ± 0.15	3.37 ± 0.15	0.249	0.498	0.28		0.123	0.245	-0.13
972	K01720	0.47 ± 0.02	0 ± 0	0 ± 0	0.0295	0.059	M0
973	K01728	50.39 ± 2.48	81.07 ± 3.26	54.78 ± 2.4	0.000391	0.000782	0.69		0.00179	0.00357	-0.57
974	K01732	0.57 ± 0.01	6.31 ± 0.07	0.57 ± 0.03	1.31e-06	2.62e-06	3.46	UP	0.241	0.482	-3.46
975	K01733	184.25 ± 9.06	180.29 ± 7.26	220.91 ± 9.68	0.666	1	-0.03		0.235	0.47	0.29
976	K01734	38.19 ± 1.88	28.08 ± 1.13	48.29 ± 2.12	0.0154	0.0308	-0.44		0.000489	0.000978	0.78
977	K01735	114.55 ± 5.64	120.24 ± 4.84	154.36 ± 6.77	0.0553	0.111	0.07		0.00118	0.00235	0.36
978	K01736	14.32 ± 0.7	15.18 ± 0.61	15.87 ± 0.7	0.6	1	0.08		0.658	1	0.06
979	K01737	2.94 ± 0.14	3.7 ± 0.15	3.26 ± 0.14	0.1	0.2	0.33		0.0548	0.11	-0.18
980	K01738	40.54 ± 1.99	41.03 ± 1.65	41.68 ± 1.83	0.968	1	0.02		0.232	0.463	0.02
981	K01739	15.67 ± 0.77	13.32 ± 0.54	16.45 ± 0.72	0.496	0.992	-0.23		0.95	1	0.3
982	K01740	22.51 ± 1.11	22.71 ± 0.91	26.2 ± 1.15	0.348	0.696	0.01		0.129	0.258	0.21
983	K01744	18.07 ± 0.89	13.77 ± 0.55	14.35 ± 0.63	0.0341	0.0682	-0.39		0.278	0.556	0.06
984	K01745	0.52 ± 0.03	0.56 ± 0.02	0.63 ± 0.03	0.937	1	0.11		0.795	1	0.17
985	K01749	26.87 ± 1.32	26.06 ± 1.05	33.39 ± 1.46	0.374	0.748	-0.04		0.205	0.409	0.36
986	K01751	14.44 ± 0.71	8.16 ± 0.33	12.56 ± 0.55	0.00023	0.00046	-0.82		0.136	0.271	0.62
987	K01752	59.94 ± 2.95	54.61 ± 2.2	62.6 ± 2.74	0.499	0.998	-0.13		0.657	1	0.2
988	K01753	0.57 ± 0.01	0.18 ± 0	0.35 ± 0.02	2.45e-05	4.9e-05	-1.7	DN	0.0887	0.177	1
989	K01754	2.83 ± 0.14	2.52 ± 0.1	3.55 ± 0.16	0.108	0.216	-0.17		0.0353	0.0707	0.5
990	K01755	90.23 ± 4.44	79.88 ± 3.21	109.95 ± 4.82	0.769	1	-0.18		0.103	0.207	0.46
991	K01756	73.05 ± 3.59	74.22 ± 2.99	85.16 ± 3.73	0.782	1	0.02		0.873	1	0.2
992	K01758	7.85 ± 0.39	13.46 ± 0.54	9.54 ± 0.42	0.000722	0.00144	0.78		0.0303	0.0606	-0.5
993	K01759	38.48 ± 1.89	36.6 ± 1.47	42.23 ± 1.85	0.72	1	-0.07		0.444	0.888	0.21
994	K01760	77.85 ± 3.83	85.63 ± 3.45	75.25 ± 3.3	0.526	1	0.14		0.0803	0.161	-0.19
995	K01761	0.61 ± 0.03	0.54 ± 0.02	0.38 ± 0.02	0.253	0.506	-0.19		0.232	0.463	-0.49
996	K01763	0 ± 0	4.52 ± 0.18	2.26 ± 0.1	0.084	0.168	L0		0.274	0.548	-1
997	K01766	0.54 ± 0.03	0 ± 0	0 ± 0	0.0295	0.059	M0
998	K01768	8.97 ± 0.18	20.83 ± 0.22	12.18 ± 0.53	5.68e-13	1.14e-12	1.22	UP	8.06e-08	1.61e-07	-0.77
999	K01769	0.76 ± 0.02	3.42 ± 0.04	0.38 ± 0.01	9.24e-05	0.000185	2.17	UP	1.9e-05	3.8e-05	-3.17	DN
1000	K01770	63.05 ± 3.1	56.54 ± 2.28	78.56 ± 3.44	0.474	0.948	-0.16		0.00387	0.00774	0.47
1001	K01772	11.9 ± 0.59	6.7 ± 0.27	10.42 ± 0.46	0.00156	0.00312	-0.83		0.2	0.4	0.64
1002	K01775	22.32 ± 1.1	23.38 ± 0.94	28.67 ± 1.26	0.0994	0.199	0.07		0.0632	0.126	0.29
1003	K01776	58.79 ± 2.89	51.79 ± 2.08	73.73 ± 3.23	0.269	0.538	-0.18		0.000788	0.00158	0.51
1004	K01778	77.22 ± 3.8	82.87 ± 3.34	74.71 ± 3.27	0.686	1	0.1		0.043	0.086	-0.15
1005	K01779	9.47 ± 0.47	4.98 ± 0.2	9.47 ± 0.41	0.000317	0.000634	-0.93		0.0302	0.0605	0.93
1006	K01782	0.2 ± 0.01	0.2 ± 0.01	0.61 ± 0.01	0.982	1	0		7.64e-05	0.000153	1.58	UP
1007	K01783	110.89 ± 5.45	105.02 ± 4.23	120.67 ± 5.29	0.0309	0.0618	-0.08		0.616	1	0.2
1008	K01784	120.81 ± 5.94	131 ± 5.27	158.53 ± 6.95	0.197	0.394	0.12		0.258	0.516	0.28
1009	K01785	95.85 ± 4.72	116.73 ± 4.7	115.13 ± 5.05	0.0484	0.0968	0.28		0.832	1	-0.02
1010	K01786	11.74 ± 0.58	11.47 ± 0.46	14.14 ± 0.62	0.666	1	-0.03		0.435	0.871	0.3
1011	K01787	20.38 ± 1	22.83 ± 0.92	26.09 ± 1.14	0.0869	0.174	0.16		0.936	1	0.19
1012	K01788	5.02 ± 0.1	2.15 ± 0.02	8.6 ± 0.16	0.0139	0.0279	-1.22	DN	0.000385	0.00077	2	UP
1013	K01790	145.01 ± 7.13	150.42 ± 6.05	192.63 ± 8.44	0.945	1	0.05		0.45	0.9	0.36
1014	K01791	90.97 ± 4.48	95.95 ± 3.86	110.89 ± 4.86	0.41	0.82	0.08		0.766	1	0.21
1015	K01792	0.83 ± 0.02	2.08 ± 0.02	0.42 ± 0.01	0.00315	0.0063	1.32	UP	0.0046	0.0092	-2.32	DN
1016	K01793	0.44 ± 0.02	0 ± 0	0.87 ± 0.04	0.0295	0.059	M0		0.057	0.114	M0
1017	K01796	0.37 ± 0.01	0.15 ± 0	0.51 ± 0.01	0.00104	0.00208	-1.32	DN	0.000214	0.000427	1.81	UP
1018	K01799	0 ± 0	0 ± 0	1.87 ± 0.08					0.047	0.0939	M0
1019	K01800	0 ± 0	0 ± 0	0.04 ± 0					0.123	0.246	M0
1020	K01802	42.81 ± 2.11	64.81 ± 2.61	46.37 ± 2.03	1.52e-05	3.04e-05	0.6		1.11e-05	2.22e-05	-0.48
1021	K01803	111.61 ± 5.49	107.14 ± 4.31	133.19 ± 5.84	0.189	0.378	-0.06		0.00195	0.0039	0.31
1022	K01804	28.47 ± 1.4	44.81 ± 1.8	31.1 ± 1.36	1.03e-06	2.06e-06	0.65		4.55e-06	9.1e-06	-0.53
1023	K01805	25.25 ± 1.24	33.66 ± 1.35	21.32 ± 0.93	0.0155	0.031	0.42		7.45e-06	1.49e-05	-0.66
1024	K01807	8.82 ± 0.43	12.83 ± 0.52	13.63 ± 0.6	0.0326	0.0652	0.54		0.796	1	0.09
1025	K01808	101.77 ± 5.01	109.95 ± 4.43	139.03 ± 6.09	0.575	1	0.11		0.472	0.944	0.34
1026	K01809	61.14 ± 3.01	79.24 ± 3.19	76.79 ± 3.37	0.000233	0.000466	0.37		0.00573	0.0115	-0.05
1027	K01810	121.14 ± 5.96	124.47 ± 5.01	141.14 ± 6.19	0.353	0.706	0.04		0.515	1	0.18
1028	K01811	6.9 ± 0.34	12.02 ± 0.48	8.36 ± 0.37	2.46e-12	4.92e-12	0.8		7.85e-06	1.57e-05	-0.52
1029	K01812	32.18 ± 1.58	47.5 ± 1.91	48.65 ± 2.13	7.85e-09	1.57e-08	0.56		0.0886	0.177	0.03
1030	K01813	16.9 ± 0.83	30.61 ± 1.23	18.27 ± 0.8	1.11e-08	2.22e-08	0.86		7.63e-08	1.53e-07	-0.74
1031	K01814	42.93 ± 2.11	40.12 ± 1.61	56.17 ± 2.46	0.523	1	-0.1		0.0886	0.177	0.49
1032	K01815	15.5 ± 0.76	24.26 ± 0.98	17.52 ± 0.77	4.48e-05	8.96e-05	0.65		0.000619	0.00124	-0.47
1033	K01816	2.46 ± 0.05	0.49 ± 0.01	2.46 ± 0.05	0.00225	0.0045	-2.32	DN	0.0123	0.0245	2.32	UP
1034	K01817	0.47 ± 0.02	0.61 ± 0.02	0.62 ± 0.03	0.0153	0.0306	0.37		0.245	0.49	0.02
1035	K01818	21.19 ± 1.04	22.15 ± 0.89	24.56 ± 1.08	0.993	1	0.06		0.428	0.856	0.15
1036	K01819	0 ± 0	0 ± 0	0 ± 0	0.0758	0.152	M0
1037	K01821	2.94 ± 0.06	0.65 ± 0.01	2.94 ± 0.05	2.86e-05	5.72e-05	-2.17	DN	0.00154	0.00309	2.17	UP
1038	K01823	5.87 ± 0.29	8.22 ± 0.33	9.39 ± 0.41	0.0665	0.133	0.49		0.954	1	0.19
1039	K01825	0.01 ± 0	0 ± 0	0 ± 0	0.0295	0.059	M0
1040	K01829	1.83 ± 0.04	21.98 ± 0.24	9.16 ± 0.17	5.77e-07	1.15e-06	3.58	UP	0.0025	0.005	-1.26	DN
1041	K01834	49.76 ± 2.45	44.09 ± 1.77	56.06 ± 2.46	0.269	0.538	-0.17		0.193	0.387	0.35
1042	K01835	142.13 ± 6.99	130.46 ± 5.25	165.99 ± 7.28	0.795	1	-0.12		0.297	0.594	0.35
1043	K01836	0 ± 0	0.01 ± 0	0 ± 0	0.0314	0.0628	L0		0.0886	0.177	H0
1044	K01838	21.09 ± 1.04	23.2 ± 0.93	27.42 ± 1.2	0.794	1	0.14		0.569	1	0.24
1045	K01839	39.04 ± 1.92	22.31 ± 0.9	47.66 ± 0.87	3.35e-07	6.7e-07	-0.81		2.18e-10	4.36e-10	1.1	UP
1046	K01840	39.96 ± 1.97	56.38 ± 2.27	46.03 ± 2.02	2.42e-06	4.84e-06	0.5		0.000247	0.000494	-0.29
1047	K01841	36.95 ± 1.82	51.58 ± 2.08	56.2 ± 2.46	0.00167	0.00334	0.48		0.408	0.816	0.12
1048	K01843	27.22 ± 1.34	20.62 ± 0.83	32.16 ± 1.41	0.000984	0.00197	-0.4		0.0173	0.0346	0.64
1049	K01845	18.37 ± 0.9	12.17 ± 0.49	16.53 ± 0.72	1.35e-07	2.7e-07	-0.59		0.0114	0.0228	0.44
1050	K01847	67.98 ± 3.34	97.93 ± 3.94	87.48 ± 3.83	4.12e-07	8.24e-07	0.53		0.00573	0.0115	-0.16
1051	K01848	1.32 ± 0.06	0.99 ± 0.04	1.32 ± 0.06	0.493	0.986	-0.42		0.897	1	0.42
1052	K01849	2.28 ± 0.05	1.14 ± 0.01	5.7 ± 0.1	3.86e-15	7.72e-15	-1	DN	0.0123	0.0245	2.32	UP
1053	K01854	64.54 ± 3.17	63.66 ± 2.56	68.96 ± 3.02	0.933	1	-0.02		0.405	0.81	0.12
1054	K01855	0 ± 0	0.2 ± 0.01	0 ± 0	0.0314	0.0628	L0		0.0886	0.177	H0
1055	K01858	39.03 ± 0.79	92.44 ± 0.99	55.46 ± 2.43	1.28e-09	2.56e-09	1.24	UP	5.59e-05	0.000112	-0.74
1056	K01866	385.15 ± 18.95	401.06 ± 16.14	436.39 ± 19.13	0.259	0.518	0.06		0.246	0.493	0.12
1057	K01867	13.42 ± 0.66	14.56 ± 0.59	17 ± 0.74	0.7	1	0.12		0.018	0.0361	0.22
1058	K01868	30.7 ± 1.51	31.03 ± 1.25	36.47 ± 1.6	0.651	1	0.02		0.429	0.858	0.23
1059	K01869	11.66 ± 0.57	12.99 ± 0.52	14.39 ± 0.63	0.0826	0.165	0.16		0.308	0.616	0.15
1060	K01870	2 ± 0.1	2.04 ± 0.08	2.2 ± 0.1	0.0139	0.0278	0.03		0.0409	0.0818	0.11
1061	K01872	775.02 ± 38.13	744.18 ± 29.95	920.98 ± 40.36	0.0399	0.0798	-0.06		0.0839	0.168	0.31
1062	K01873	24.26 ± 1.19	23.2 ± 0.93	31.17 ± 1.37	0.238	0.476	-0.06		0.00028	0.000559	0.43
1063	K01874	6.33 ± 0.31	5.74 ± 0.23	6.57 ± 0.29	0.00197	0.00394	-0.14		0.286	0.573	0.2
1064	K01875	308.9 ± 15.2	335.42 ± 13.5	383.78 ± 16.82	0.163	0.326	0.12		0.78	1	0.19
1065	K01876	510.18 ± 25.1	544.93 ± 21.93	614.41 ± 26.93	0.161	0.322	0.1		0.709	1	0.17
1066	K01878	2.61 ± 0.05	1.23 ± 0.01	3.53 ± 0.06	1.26e-06	2.52e-06	-1.09	DN	4.98e-09	9.96e-09	1.52	UP
1067	K01879	21.42 ± 1.05	15.75 ± 0.63	30.87 ± 1.35	0.0379	0.0758	-0.44		8.99e-05	0.00018	0.97
1068	K01880	24.19 ± 1.19	27.2 ± 1.09	25.69 ± 1.13	0.352	0.704	0.17		0.0655	0.131	-0.08
1069	K01881	113.05 ± 5.56	120.07 ± 4.83	127.95 ± 5.61	0.779	1	0.09		0.898	1	0.09
1070	K01883	23.55 ± 1.16	24.57 ± 0.99	31.09 ± 1.36	0.779	1	0.06		0.0373	0.0747	0.34
1071	K01884	1.55 ± 0.08	0 ± 0	0 ± 0	0.0758	0.152	M0
1072	K01885	21 ± 1.03	19.09 ± 0.77	21.95 ± 0.96	0.0401	0.0802	-0.14		0.0737	0.147	0.2
1073	K01886	46.32 ± 2.28	46.07 ± 1.85	63.85 ± 2.8	0.767	1	-0.01		0.014	0.028	0.47
1074	K01887	57.74 ± 2.84	57.01 ± 2.29	75.19 ± 3.3	0.397	0.794	-0.02		0.0863	0.173	0.4
1075	K01889	20.8 ± 1.02	21.85 ± 0.88	23.7 ± 1.04	0.967	1	0.07		0.929	1	0.12
1076	K01890	113.66 ± 5.59	118.81 ± 4.78	120.18 ± 5.27	0.666	1	0.06		0.28	0.561	0.02
1077	K01892	130.1 ± 6.4	118.38 ± 4.76	144.9 ± 6.35	0.076	0.152	-0.14		0.152	0.304	0.29
1078	K01893	112.48 ± 5.53	112.48 ± 4.53	123.44 ± 5.41	0.85	1	0		0.0436	0.0872	0.13
1079	K01894	0.34 ± 0.02	0.48 ± 0.02	0.82 ± 0.04	0.286	0.572	0.49		0.124	0.248	0.78
1080	K01895	66.21 ± 3.26	77.92 ± 3.14	76.4 ± 3.35	0.000375	0.00075	0.24		0.319	0.638	-0.03
1081	K01896	0.37 ± 0.01	2.22 ± 0.02	2.22 ± 0.1	0.000653	0.00131	2.58	UP	0.755	1	0
1082	K01897	217.2 ± 10.68	283.06 ± 11.39	252.53 ± 11.07	0.000742	0.00148	0.38		0.0355	0.0711	-0.16
1083	K01900	0.09 ± 0	0.27 ± 0.01	0.09 ± 0	0.05	0.1	1.58		0.0934	0.187	-1.58
1084	K01902	8.74 ± 0.43	6.56 ± 0.26	10.93 ± 0.48	0.127	0.254	-0.42		0.123	0.246	0.74
1085	K01903	17.21 ± 0.85	9.96 ± 0.4	19.02 ± 0.83	0.00347	0.00694	-0.79		0.0145	0.029	0.93
1086	K01904	1.37 ± 0.07	0.8 ± 0.03	2.17 ± 0.04	0.00884	0.0177	-0.78		0.00136	0.00272	1.44	UP
1087	K01906	2.94 ± 0.06	5.88 ± 0.06	2.21 ± 0.04	0.0212	0.0424	1	UP	0.00654	0.0131	-1.42	DN
1088	K01907	0 ± 0	0.48 ± 0.02	0.73 ± 0.03	0.084	0.168	L0		0.588	1	0.58
1089	K01908	0 ± 0	0.08 ± 0	0 ± 0	0.084	0.168	L0		0.0939	0.188	H0
1090	K01909	0 ± 0	0 ± 0	0.81 ± 0.04					0.123	0.246	M0
1091	K01910	0.45 ± 0.02	0.38 ± 0.02	0.58 ± 0.03	0.454	0.908	-0.23		0.135	0.269	0.61
1092	K01911	29.84 ± 1.47	37.57 ± 1.51	29.84 ± 1.31	0.0337	0.0674	0.33		0.0122	0.0244	-0.33
1093	K01912	514.11 ± 25.29	623.24 ± 25.08	645.07 ± 28.27	0.102	0.204	0.28		0.811	1	0.05
1094	K01914	245.44 ± 12.07	252.26 ± 10.15	302.26 ± 13.25	0.562	1	0.04		0.951	1	0.26
1095	K01915	197.88 ± 9.73	242.17 ± 9.75	239.34 ± 10.49	4.29e-05	8.58e-05	0.29		0.159	0.319	-0.02
1096	K01916	23.71 ± 1.17	30.94 ± 1.25	28.94 ± 1.27	0.0942	0.188	0.38		0.38	0.761	-0.1
1097	K01918	43.91 ± 2.16	53.08 ± 2.14	50.46 ± 2.21	0.0704	0.141	0.27		0.306	0.612	-0.07
1098	K01919	6.7 ± 0.13	1.97 ± 0.02	6.7 ± 0.12	1.49e-06	2.98e-06	-1.77	DN	7.64e-05	0.000153	1.77	UP
1099	K01920	0.2 ± 0	0.03 ± 0	0.31 ± 0.01	0.000561	0.00112	-2.58	DN	0.000104	0.000208	3.17	UP
1100	K01921	125.05 ± 6.15	120.71 ± 4.86	148.18 ± 6.49	0.246	0.492	-0.05		0.312	0.623	0.3
1101	K01922	0.68 ± 0.03	1.36 ± 0.05	0.68 ± 0.03	0.253	0.506	1		0.274	0.548	-1
1102	K01923	105.26 ± 5.18	89.64 ± 3.61	129.7 ± 5.68	0.0967	0.193	-0.23		8.06e-05	0.000161	0.53
1103	K01924	420.74 ± 20.7	445.81 ± 17.94	479.83 ± 21.03	0.0639	0.128	0.08		0.234	0.468	0.11
1104	K01925	222.83 ± 10.96	187.36 ± 7.54	250.55 ± 10.98	0.0392	0.0784	-0.25		0.000263	0.000526	0.42
1105	K01926	19.86 ± 0.98	10.09 ± 0.41	19.22 ± 0.84	1.44e-09	2.88e-09	-0.98		0.000214	0.000427	0.93
1106	K01928	39.89 ± 1.96	34.08 ± 1.37	43.19 ± 1.89	0.0632	0.126	-0.23		0.017	0.034	0.34
1107	K01929	93.4 ± 4.59	88.52 ± 3.56	113.49 ± 4.97	0.0294	0.0588	-0.08		0.000178	0.000356	0.36
1108	K01930	9.06 ± 0.18	0 ± 0	1.96 ± 0.04	2.36e-05	4.72e-05	M0	DN	0.0123	0.0245	M0	UP
1109	K01933	83.11 ± 4.09	89.99 ± 3.62	97.93 ± 4.29	0.324	0.648	0.11		0.921	1	0.12
1110	K01934	0.62 ± 0.03	0.59 ± 0.02	0.78 ± 0.03	0.939	1	-0.06		0.0886	0.177	0.4
1111	K01935	14.14 ± 0.7	16.5 ± 0.66	16.5 ± 0.72	0.198	0.396	0.22		0.851	1	0
1112	K01937	92.06 ± 4.53	131.35 ± 5.29	107.22 ± 4.7	2.09e-09	4.18e-09	0.51		1.3e-06	2.6e-06	-0.29
1113	K01938	51.77 ± 2.55	44.33 ± 1.78	54.87 ± 2.4	0.318	0.636	-0.22		0.305	0.611	0.31
1114	K01939	68.8 ± 3.38	84.99 ± 3.42	85.44 ± 3.74	0.0111	0.0222	0.3		0.00632	0.0126	0.01
1115	K01940	54.64 ± 2.69	48 ± 1.93	59.69 ± 2.62	0.0205	0.041	-0.19		0.105	0.21	0.31
1116	K01945	86.23 ± 4.24	91.53 ± 3.68	102.61 ± 4.5	0.746	1	0.09		0.592	1	0.16
1117	K01947	4.5 ± 0.09	0.5 ± 0.01	2 ± 0.04	6.4e-06	1.28e-05	-3.17	DN	1.24e-05	2.48e-05	2	UP
1118	K01948	0 ± 0	4.65 ± 0.19	0 ± 0	0.084	0.168	L0		0.0939	0.188	H0
1119	K01950	76.66 ± 3.77	72.24 ± 2.91	95.34 ± 4.18	0.365	0.73	-0.09		0.0163	0.0325	0.4
1120	K01951	173.6 ± 8.54	179.14 ± 7.21	183.45 ± 8.04	0.56	1	0.05		0.349	0.698	0.03
1121	K01952	232.37 ± 11.43	195.13 ± 7.85	242.33 ± 10.62	0.271	0.542	-0.25		0.000685	0.00137	0.31
1122	K01953	26.33 ± 1.3	33.38 ± 1.34	32.3 ± 1.42	0.000819	0.00164	0.34		0.0199	0.0398	-0.05
1123	K01955	202.06 ± 9.94	220.65 ± 8.88	217.88 ± 9.55	0.00181	0.00362	0.13		0.00156	0.00311	-0.02
1124	K01956	70.89 ± 3.49	82.28 ± 3.31	82.28 ± 3.61	0.113	0.226	0.22		0.525	1	0
1125	K01958	65.89 ± 1.33	31.72 ± 0.34	64.26 ± 2.82	1.68e-11	3.36e-11	-1.05	DN	0.0346	0.0692	1.02
1126	K01959	0.64 ± 0.03	0 ± 0	0.98 ± 0.04	0.0295	0.059	M0		0.123	0.246	M0
1127	K01960	89.7 ± 4.41	98.67 ± 3.97	101.31 ± 4.44	0.269	0.538	0.14		0.576	1	0.04
1128	K01961	21.35 ± 1.05	19.52 ± 0.79	24.1 ± 1.06	0.00535	0.0107	-0.13		0.0787	0.157	0.3
1129	K01962	12.55 ± 0.62	14.22 ± 0.57	12.97 ± 0.57	0.476	0.952	0.18		0.0933	0.187	-0.13
1130	K01963	20.65 ± 1.02	16.4 ± 0.66	17.61 ± 0.77	0.033	0.066	-0.33		0.824	1	0.1
1131	K01965	13 ± 0.64	9.75 ± 0.39	17.87 ± 0.78	0.331	0.662	-0.42		0.102	0.205	0.87
1132	K01966	43.22 ± 2.13	43.22 ± 1.74	44.45 ± 1.95	0.584	1	0		0.373	0.747	0.04
1133	K01968	0.35 ± 0.01	0 ± 0	2.43 ± 0.04	0.0139	0.0279	M0	DN	0.000247	0.000494	M0	UP
1134	K01969	7.1 ± 0.35	6.09 ± 0.24	7.1 ± 0.31	0.603	1	-0.22		0.833	1	0.22
1135	K01972	18.87 ± 0.93	18.87 ± 0.76	23.74 ± 1.04	0.7	1	0		0.186	0.372	0.33
1136	K01974	0.12 ± 0	0.96 ± 0.01	0.6 ± 0.03	4.39e-05	8.78e-05	3	UP	0.106	0.212	-0.68
1137	K01975	3.99 ± 0.2	3.99 ± 0.16	4.66 ± 0.2	0.834	1	0		0.89	1	0.22
1138	K01989	0.45 ± 0.02	0.45 ± 0.02	1.35 ± 0.06	0.987	1	0		0.206	0.412	1.58
1139	K01990	292.22 ± 14.38	288.73 ± 11.62	368.54 ± 16.15	0.629	1	-0.02		0.321	0.642	0.35
1140	K01991	48.16 ± 2.37	68.17 ± 2.74	58.79 ± 2.58	1.75e-05	3.5e-05	0.5		0.00376	0.00752	-0.21
1141	K01992	28.82 ± 1.42	34.33 ± 1.38	31.39 ± 1.38	9.97e-05	0.000199	0.25		0.00149	0.00298	-0.13
1142	K01993	140.14 ± 6.89	141.31 ± 5.69	141.31 ± 6.19	0.678	1	0.01		0.352	0.704	0
1143	K01994	0.54 ± 0.01	0.18 ± 0	0.72 ± 0.01	2.82e-08	5.64e-08	-1.58	DN	0.00441	0.00881	2	UP
1144	K01995	8.67 ± 0.43	4.98 ± 0.2	11.69 ± 0.21	3.37e-14	6.74e-14	-0.8		7.47e-25	1.49e-24	1.23	UP
1145	K01996	8.94 ± 0.44	4.55 ± 0.18	11.57 ± 0.21	1.95e-13	3.9e-13	-0.97		5.58e-24	1.12e-23	1.35	UP
1146	K01997	10.29 ± 0.51	5.77 ± 0.23	12.6 ± 0.23	1.77e-10	3.54e-10	-0.83		3.17e-14	6.34e-14	1.13	UP
1147	K01998	13.73 ± 0.68	7.5 ± 0.3	17.08 ± 0.31	1.18e-11	2.36e-11	-0.87		3.89e-12	7.78e-12	1.19	UP
1148	K01999	17.57 ± 0.35	7.88 ± 0.08	18.17 ± 0.33	1.51e-06	3.02e-06	-1.16	DN	0.000169	0.000338	1.21	UP
1149	K02000	0.07 ± 0	0.2 ± 0	0.34 ± 0.01	0.000189	0.000378	1.58	UP	0.355	0.71	0.74
1150	K02001	0.86 ± 0.04	0 ± 0	1.87 ± 0.08	0.0758	0.152	M0		0.123	0.246	M0
1151	K02003	259.94 ± 12.79	229.41 ± 9.23	328.42 ± 14.39	0.364	0.728	-0.18		0.000405	0.00081	0.52
1152	K02004	0.85 ± 0.04	0.93 ± 0.04	1.02 ± 0.04	0.807	1	0.14		0.699	1	0.13
1153	K02005	16.16 ± 0.8	28.53 ± 1.15	18.98 ± 0.83	1.31e-20	2.62e-20	0.82		1.23e-12	2.46e-12	-0.59
1154	K02006	12.3 ± 0.6	12.83 ± 0.52	12.3 ± 0.54	0.775	1	0.06		0.408	0.816	-0.06
1155	K02007	3.75 ± 0.18	4.82 ± 0.19	7.5 ± 0.33	0.141	0.282	0.36		0.123	0.246	0.64
1156	K02008	0.79 ± 0.04	0 ± 0	0.79 ± 0.03	0.0816	0.163	M0		0.057	0.114	M0
1157	K02010	5.07 ± 0.1	2.53 ± 0.03	10.14 ± 0.19	1.11e-08	2.22e-08	-1	DN	0.00327	0.00653	2	UP
1158	K02011	0.12 ± 0.01	0.12 ± 0	0.12 ± 0.01	0.974	1	0		0.598	1	0
1159	K02012	2.24 ± 0.05	0 ± 0	2.99 ± 0.05	0.000183	0.000366	M0	DN	0.000247	0.000494	M0	UP
1160	K02013	21.94 ± 1.08	24.56 ± 0.99	28.45 ± 1.25	0.0419	0.0838	0.16		0.932	1	0.21
1161	K02014	72.38 ± 3.56	102.2 ± 4.11	84.66 ± 3.71	4.18e-10	8.36e-10	0.5		6.53e-07	1.31e-06	-0.27
1162	K02015	22.33 ± 1.1	28.36 ± 1.14	27.7 ± 1.21	5.24e-05	0.000105	0.34		0.0601	0.12	-0.03
1163	K02016	146.39 ± 7.2	143.63 ± 5.78	179.54 ± 7.87	0.338	0.676	-0.03		0.0886	0.177	0.32
1164	K02017	7.19 ± 0.35	4.57 ± 0.18	10.45 ± 0.19	0.00359	0.00718	-0.65		4.15e-05	8.3e-05	1.19	UP
1165	K02018	27.31 ± 1.34	18.2 ± 0.73	37.93 ± 1.66	0.0123	0.0246	-0.58		0.03	0.06	1.06
1166	K02019	0.48 ± 0.02	0.48 ± 0.02	1.69 ± 0.03	0.982	1	0		0.00976	0.0195	1.81	UP
1167	K02020	5.84 ± 0.29	4.17 ± 0.17	6.95 ± 0.3	0.024	0.048	-0.49		0.0155	0.0311	0.74
1168	K02021	1.97 ± 0.04	8.84 ± 0.09	5.9 ± 0.26	1.79e-08	3.58e-08	2.17	UP	0.031	0.062	-0.58
1169	K02022	0 ± 0	0.1 ± 0	0 ± 0	0.0314	0.0628	L0		0.0886	0.177	H0
1170	K02024	0.88 ± 0.02	1.75 ± 0.02	2.63 ± 0.12	7.43e-08	1.49e-07	1	UP	0.295	0.591	0.58
1171	K02025	64.08 ± 3.15	60.36 ± 2.43	71.53 ± 3.14	0.951	1	-0.09		0.227	0.454	0.25
1172	K02026	37.08 ± 1.82	38.03 ± 1.53	46.11 ± 2.02	0.899	1	0.04		0.058	0.116	0.28
1173	K02027	3.37 ± 0.17	3.03 ± 0.12	2.7 ± 0.12	0.518	1	-0.15		0.552	1	-0.17
1174	K02028	130 ± 6.4	104.94 ± 4.22	167.6 ± 7.35	7.64e-07	1.53e-06	-0.31		4.1e-10	8.2e-10	0.68
1175	K02029	129.13 ± 6.35	92.24 ± 3.71	140.36 ± 6.15	2.03e-07	4.06e-07	-0.49		1.73e-05	3.46e-05	0.61
1176	K02030	18.18 ± 0.89	14.5 ± 0.58	20.39 ± 0.89	0.00747	0.0149	-0.33		0.0618	0.124	0.49
1177	K02031	175.94 ± 8.66	146.62 ± 5.9	227.82 ± 9.98	0.0123	0.0246	-0.26		9.5e-08	1.9e-07	0.64
1178	K02032	140.24 ± 6.9	117.17 ± 4.72	181.96 ± 7.97	0.0356	0.0712	-0.26		7.59e-09	1.52e-08	0.64
1179	K02033	42.86 ± 2.11	37.5 ± 1.51	59.57 ± 2.61	0.0232	0.0464	-0.19		2.06e-08	4.12e-08	0.67
1180	K02034	41.41 ± 2.04	36.02 ± 1.45	53.86 ± 2.36	0.362	0.724	-0.2		4.1e-06	8.2e-06	0.58
1181	K02035	14.03 ± 0.69	10.7 ± 0.43	15.09 ± 0.66	0.0198	0.0396	-0.39		0.00809	0.0162	0.5
1182	K02036	12.9 ± 0.26	25.8 ± 0.28	15.05 ± 0.66	0.000206	0.000412	1	UP	0.00306	0.00613	-0.78
1183	K02037	6.04 ± 0.12	13.9 ± 0.15	3.63 ± 0.07	1.08e-05	2.16e-05	1.2	UP	6.73e-09	1.35e-08	-1.94	DN
1184	K02038	0.18 ± 0.01	0.29 ± 0.01	0.22 ± 0.01	0.0968	0.194	0.68		0.293	0.586	-0.42
1185	K02039	3.54 ± 0.07	9.21 ± 0.1	7.79 ± 0.34	0.000235	0.00047	1.38	UP	0.249	0.498	-0.24
1186	K02040	6.42 ± 0.32	7.07 ± 0.28	8.48 ± 0.37	0.639	1	0.14		0.329	0.658	0.26
1187	K02041	6.98 ± 0.14	2.42 ± 0.03	9.12 ± 0.17	1.75e-08	3.5e-08	-1.53	DN	9.83e-10	1.97e-09	1.92	UP
1188	K02042	30.2 ± 0.61	11.69 ± 0.13	28.74 ± 0.53	8.36e-14	1.67e-13	-1.37	DN	9.08e-09	1.82e-08	1.3	UP
1189	K02044	5.62 ± 0.11	2.59 ± 0.03	4.75 ± 0.21	0.00177	0.00354	-1.12	DN	0.123	0.246	0.87
1190	K02045	0.29 ± 0.01	0.51 ± 0.02	0.72 ± 0.03	0.000701	0.0014	0.79		0.304	0.608	0.51
1191	K02046	3.43 ± 0.17	5.57 ± 0.22	3.86 ± 0.17	0.0221	0.0442	0.7		0.0826	0.165	-0.53
1192	K02047	3.1 ± 0.15	4.34 ± 0.17	5.58 ± 0.24	0.197	0.394	0.49		0.96	1	0.36
1193	K02048	5.44 ± 0.27	6.53 ± 0.26	4.89 ± 0.21	0.256	0.512	0.26		0.109	0.218	-0.42
1194	K02049	7.71 ± 0.38	7.22 ± 0.29	11.51 ± 0.5	0.445	0.89	-0.09		3.72e-05	7.44e-05	0.67
1195	K02050	1.48 ± 0.07	1.34 ± 0.05	1.83 ± 0.08	0.642	1	-0.14		0.276	0.553	0.45
1196	K02051	6.74 ± 0.33	5.05 ± 0.2	7.3 ± 0.32	0.0894	0.179	-0.42		0.584	1	0.53
1197	K02054	0.31 ± 0.02	0 ± 0	0.31 ± 0.01	0.0295	0.059	M0		0.123	0.246	M0
1198	K02055	0 ± 0	0 ± 0	0.91 ± 0.04					0.123	0.246	M0
1199	K02056	118.83 ± 5.85	100.17 ± 4.03	142.89 ± 6.26	0.0189	0.0378	-0.25		0.00139	0.00277	0.51
1200	K02057	183.79 ± 9.04	143.15 ± 5.76	186.56 ± 8.18	0.000584	0.00117	-0.36		0.00281	0.00563	0.38
1201	K02058	3.44 ± 0.07	10.71 ± 0.11	7.65 ± 0.34	5.21e-09	1.04e-08	1.64	UP	0.0235	0.047	-0.49
1202	K02063	0.73 ± 0.01	1.45 ± 0.02	1.45 ± 0.06	0.00376	0.00752	1	UP	0.899	1	0
1203	K02064	2.51 ± 0.05	6.52 ± 0.07	2.01 ± 0.04	0.000235	0.00047	1.38	UP	6.95e-05	0.000139	-1.7	DN
1204	K02065	37.18 ± 1.83	43.29 ± 1.74	35.14 ± 1.54	0.00716	0.0143	0.22		0.00109	0.00217	-0.3
1205	K02066	32.24 ± 1.59	50.67 ± 2.04	38.9 ± 1.7	6.44e-08	1.29e-07	0.65		6.37e-08	1.27e-07	-0.38
1206	K02067	21.4 ± 1.05	30.65 ± 1.23	27.18 ± 1.19	0.000303	0.000606	0.52		0.0119	0.0237	-0.17
1207	K02068	0 ± 0	0.8 ± 0.03	0.27 ± 0.01	0.0849	0.17	L0		0.0934	0.187	-1.58
1208	K02069	1.77 ± 0.04	4.42 ± 0.05	2.65 ± 0.12	0.00268	0.00535	1.32	UP	0.0886	0.177	-0.74
1209	K02071	5.55 ± 0.27	4.65 ± 0.19	6.73 ± 0.29	0.0204	0.0408	-0.26		0.000424	0.000849	0.53
1210	K02072	38.77 ± 1.91	35.74 ± 1.44	46.65 ± 2.04	0.577	1	-0.12		0.0928	0.186	0.38
1211	K02073	5.61 ± 0.28	4.15 ± 0.17	7.24 ± 0.32	0.000572	0.00114	-0.44		2.85e-10	5.7e-10	0.8
1212	K02074	0.64 ± 0.01	0.16 ± 0	0.96 ± 0.02	0.0116	0.0232	-2	DN	0.00381	0.00762	2.58	UP
1213	K02075	10.11 ± 0.2	1.44 ± 0.02	14.45 ± 0.26	0.000145	0.00029	-2.81	DN	5.59e-05	0.000112	3.32	UP
1214	K02077	2.09 ± 0.04	0.52 ± 0.01	2.09 ± 0.04	0.0116	0.0232	-2	DN	0.00154	0.00307	2	UP
1215	K02078	35.94 ± 1.77	49.33 ± 1.99	49.66 ± 2.18	0.00446	0.00892	0.46		0.801	1	0.01
1216	K02081	0.87 ± 0.04	1.45 ± 0.06	1.45 ± 0.06	0.1	0.2	0.74		0.764	1	0
1217	K02082	0.84 ± 0.04	1.48 ± 0.06	0.84 ± 0.04	0.0749	0.15	0.81		0.0886	0.177	-0.81
1218	K02083	20.18 ± 0.41	2.24 ± 0.02	17.94 ± 0.33	1.08e-05	2.16e-05	-3.17	DN	0.000272	0.000543	3	UP
1219	K02084	0 ± 0	0.52 ± 0.02	0 ± 0	0.0314	0.0628	L0		0.0886	0.177	H0
1220	K02086	0.07 ± 0	0 ± 0	0.07 ± 0	0.0295	0.059	M0		0.123	0.246	M0
1221	K02087	0 ± 0	43.19 ± 0.46	1.39 ± 0.03	4.89e-14	9.78e-14	L0	UP	2.96e-14	5.92e-14	-4.95	DN
1222	K02090	0 ± 0	5.1 ± 0.05	0 ± 0	7.86e-08	1.57e-07	L0	UP	1.97e-07	3.94e-07	H0	DN
1223	K02091	0 ± 0	0.76 ± 0.03	0 ± 0	0.0314	0.0628	L0		0.0886	0.177	H0
1224	K02099	3.56 ± 0.18	2.54 ± 0.1	2.04 ± 0.09	0.188	0.376	-0.49		0.446	0.892	-0.32
1225	K02100	1.42 ± 0.03	3.54 ± 0.04	0.71 ± 0.03	3.78e-08	7.56e-08	1.32	UP	0.467	0.935	-2.32
1226	K02101	0.21 ± 0.01	0.63 ± 0.03	0 ± 0	0.0694	0.139	1.58		0.0939	0.188	H0
1227	K02103	4.51 ± 0.22	6.44 ± 0.26	4.51 ± 0.2	0.192	0.384	0.51		0.184	0.368	-0.51
1228	K02106	47.7 ± 2.35	24.65 ± 0.99	43.73 ± 1.92	2.69e-07	5.38e-07	-0.95		3.82e-05	7.64e-05	0.83
1229	K02108	28.16 ± 1.39	27.85 ± 1.12	34.73 ± 1.52	0.2	0.4	-0.02		0.913	1	0.32
1230	K02109	28.44 ± 1.4	34.94 ± 1.41	36.56 ± 1.6	0.0328	0.0656	0.3		0.868	1	0.07
1231	K02110	38.85 ± 1.91	37.77 ± 1.52	47.48 ± 2.08	0.855	1	-0.04		0.192	0.384	0.33
1232	K02111	129.59 ± 6.38	132.46 ± 5.33	146.78 ± 6.43	0.925	1	0.03		0.765	1	0.15
1233	K02112	124.1 ± 6.1	120.38 ± 4.85	147.88 ± 6.48	0.41	0.82	-0.04		0.34	0.68	0.3
1234	K02113	9.86 ± 0.48	9.28 ± 0.37	12.76 ± 0.56	0.565	1	-0.09		0.388	0.777	0.46
1235	K02114	13.54 ± 0.67	17.74 ± 0.71	20.54 ± 0.9	0.0945	0.189	0.39		0.385	0.771	0.21
1236	K02115	111.4 ± 5.48	107.78 ± 4.34	115.93 ± 5.08	0.238	0.476	-0.05		0.0798	0.16	0.11
1237	K02117	193.45 ± 9.52	196.45 ± 7.91	202.45 ± 8.87	0.331	0.662	0.02		0.446	0.893	0.04
1238	K02118	38.07 ± 1.87	47.69 ± 1.92	50.62 ± 2.22	0.00103	0.00206	0.33		0.0943	0.189	0.09
1239	K02119	2.63 ± 0.13	0 ± 0	1.76 ± 0.08	0.0274	0.0548	M0		0.057	0.114	M0
1240	K02120	2.11 ± 0.1	2.25 ± 0.09	2.75 ± 0.12	0.491	0.982	0.09		0.408	0.816	0.29
1241	K02121	1.69 ± 0.08	2.17 ± 0.09	2.05 ± 0.09	0.12	0.24	0.36		0.386	0.771	-0.08
1242	K02122	0.24 ± 0.01	0 ± 0	0 ± 0	0.0295	0.059	M0
1243	K02123	27.26 ± 1.34	30.04 ± 1.21	33.38 ± 1.46	0.589	1	0.14		0.786	1	0.15
1244	K02124	14.47 ± 0.71	15.03 ± 0.6	16.14 ± 0.71	0.896	1	0.05		0.906	1	0.1
1245	K02126	0 ± 0	0.11 ± 0	0 ± 0	0.0314	0.0628	L0		0.0886	0.177	H0
1246	K02132	4.71 ± 0.23	3.36 ± 0.14	0 ± 0	0.195	0.39	-0.49		1.4e-05	2.8e-05	H0	DN
1247	K02133	0 ± 0	0 ± 0	0.12 ± 0.01					0.123	0.246	M0
1248	K02136	0.82 ± 0.04	0 ± 0	0.82 ± 0.04	0.0295	0.059	M0		0.123	0.246	M0
1249	K02137	0 ± 0	0.75 ± 0.03	0 ± 0	0.084	0.168	L0		0.0939	0.188	H0
1250	K02144	0 ± 0	0.14 ± 0.01	0 ± 0	0.051	0.102	L0		0.0939	0.188	H0
1251	K02145	7.89 ± 0.16	40.6 ± 0.44	13.53 ± 0.25	4.68e-16	9.36e-16	2.36	UP	7.85e-11	1.57e-10	-1.58	DN
1252	K02146	0 ± 0	25.52 ± 0.27	0 ± 0	3.29e-10	6.58e-10	L0	UP	4.78e-10	9.56e-10	H0	DN
1253	K02147	14.22 ± 0.29	29.46 ± 0.32	12.19 ± 0.22	1.9e-05	3.8e-05	1.05	UP	1.16e-06	2.32e-06	-1.27	DN
1254	K02149	0.54 ± 0.01	2.14 ± 0.02	1.07 ± 0.02	0.0129	0.0259	2	UP	0.00146	0.00292	-1	DN
1255	K02150	0 ± 0	1.58 ± 0.02	0 ± 0	2.45e-05	4.9e-05	L0	UP	8.06e-05	0.000161	H0	DN
1256	K02151	0.56 ± 0.01	2.22 ± 0.02	0.56 ± 0.01	0.0129	0.0259	2	UP	0.0181	0.0361	-2	DN
1257	K02154	0.11 ± 0	3.18 ± 0.03	0.05 ± 0	2.41e-23	4.82e-23	4.86	UP	1.09e-20	2.18e-20	-5.86	DN
1258	K02155	0 ± 0	33.71 ± 0.36	2.15 ± 0.04	2.16e-16	4.32e-16	L0	UP	2.43e-23	4.86e-23	-3.97	DN
1259	K02156	0 ± 0	53.22 ± 0.57	0 ± 0	9.92e-16	1.98e-15	L0	UP	4.32e-16	8.64e-16	H0	DN
1260	K02160	16.66 ± 0.82	22.6 ± 0.91	23.79 ± 1.04	0.0275	0.055	0.44		0.444	0.887	0.07
1261	K02168	21.64 ± 0.44	10.31 ± 0.11	28.86 ± 0.53	7.25e-05	0.000145	-1.07	DN	5.39e-06	1.08e-05	1.49	UP
1262	K02169	0.65 ± 0.03	0.65 ± 0.03	3.24 ± 0.06	0.987	1	0		0.0123	0.0245	2.32	UP
1263	K02170	3.25 ± 0.07	1.62 ± 0.02	4.06 ± 0.07	5.51e-07	1.1e-06	-1	DN	4.57e-06	9.14e-06	1.32	UP
1264	K02171	1.24 ± 0.06	1.24 ± 0.05	5.57 ± 0.1	0.982	1	0		0.00122	0.00244	2.17	UP
1265	K02172	8.09 ± 0.4	10.34 ± 0.42	12.59 ± 0.55	0.0424	0.0848	0.35		0.736	1	0.28
1266	K02173	1 ± 0.02	2 ± 0.02	3 ± 0.13	0.00252	0.00505	1	UP	0.296	0.592	0.58
1267	K02180	0 ± 0	1.26 ± 0.05	0 ± 0	0.084	0.168	L0		0.0939	0.188	H0
1268	K02182	1.3 ± 0.06	0.43 ± 0.02	1.3 ± 0.06	0.0628	0.126	-1.58		0.123	0.246	1.58
1269	K02183	0 ± 0	49.31 ± 0.53	0 ± 0	4.49e-19	8.98e-19	L0	UP	8.73e-20	1.75e-19	H0	DN
1270	K02184	0 ± 0	1.72 ± 0.02	0 ± 0	2.67e-07	5.34e-07	L0	UP	7.18e-07	1.44e-06	H0	DN
1271	K02188	4.9 ± 0.24	6.31 ± 0.25	6.83 ± 0.3	0.0121	0.0242	0.37		0.725	1	0.11
1272	K02189	15.58 ± 0.77	17.45 ± 0.7	19.94 ± 0.87	0.708	1	0.16		0.723	1	0.19
1273	K02190	55.24 ± 2.72	51.99 ± 2.09	68.24 ± 2.99	0.494	0.988	-0.09		0.245	0.49	0.39
1274	K02191	3.93 ± 0.19	5.67 ± 0.23	3.49 ± 0.15	0.0993	0.199	0.53		0.0755	0.151	-0.7
1275	K02193	0 ± 0	0.87 ± 0.04	1.74 ± 0.08	0.0314	0.0628	L0		0.408	0.816	1
1276	K02194	0 ± 0	0 ± 0	0 ± 0					0.123	0.246	M0
1277	K02195	4.45 ± 0.09	0 ± 0	8.9 ± 0.16	5.25e-06	1.05e-05	M0	DN	1.62e-07	3.24e-07	M0	UP
1278	K02197	0 ± 0	0 ± 0	0.26 ± 0.01					0.047	0.0939	M0
1279	K02198	3.21 ± 0.06	1.6 ± 0.02	8.81 ± 0.16	5.21e-09	1.04e-08	-1	DN	0.000115	0.00023	2.46	UP
1280	K02199	10.75 ± 0.53	11.42 ± 0.46	17.47 ± 0.77	0.697	1	0.09		0.088	0.176	0.61
1281	K02201	0 ± 0	2.34 ± 0.09	0 ± 0	0.084	0.168	L0		0.0939	0.188	H0
1282	K02202	0 ± 0	1.01 ± 0.04	0 ± 0	0.084	0.168	L0		0.0939	0.188	H0
1283	K02204	0.23 ± 0	0.06 ± 0	0.34 ± 0.01	0.0116	0.0232	-2	DN	0.00381	0.00762	2.58	UP
1284	K02205	1.77 ± 0.09	0 ± 0	0 ± 0	0.0295	0.059	M0
1285	K02206	0 ± 0	15.84 ± 0.17	0 ± 0	2.25e-13	4.5e-13	L0	UP	1.54e-13	3.08e-13	H0	DN
1286	K02209	0 ± 0	11.75 ± 0.13	0 ± 0	1.75e-09	3.5e-09	L0	UP	3e-09	6e-09	H0	DN
1287	K02210	0.77 ± 0.02	7.68 ± 0.08	2.3 ± 0.04	4.23e-06	8.46e-06	3.32	UP	0.000546	0.00109	-1.74	DN
1288	K02211	0 ± 0	0.43 ± 0.02	0 ± 0	0.051	0.102	L0		0.0939	0.188	H0
1289	K02212	0 ± 0	4.42 ± 0.05	0 ± 0	3.7e-10	7.4e-10	L0	UP	5.48e-10	1.1e-09	H0	DN
1290	K02214	0 ± 0	0.87 ± 0.01	0 ± 0	2.45e-05	4.9e-05	L0	UP	0.0939	0.188	H0
1291	K02216	0 ± 0	0.47 ± 0.02	0 ± 0	0.051	0.102	L0		0.0939	0.188	H0
1292	K02217	12.5 ± 0.61	10.93 ± 0.44	15.1 ± 0.66	0.662	1	-0.19		0.169	0.338	0.47
1293	K02218	0 ± 0	55.94 ± 0.6	1.96 ± 0.04	1.84e-17	3.68e-17	L0	UP	5.63e-25	1.13e-24	-4.83	DN
1294	K02219	0 ± 0	7.08 ± 0.08	1.01 ± 0.02	2.67e-07	5.34e-07	L0	UP	0.000273	0.000547	-2.81	DN
1295	K02220	0 ± 0	0.42 ± 0.02	0 ± 0	0.0314	0.0628	L0		0.0886	0.177	H0
1296	K02221	0.91 ± 0.04	0 ± 0	1.37 ± 0.06	0.0758	0.152	M0		0.057	0.114	M0
1297	K02224	24.15 ± 1.19	27.44 ± 1.1	35.13 ± 1.54	0.824	1	0.18		0.264	0.529	0.36
1298	K02226	12.25 ± 0.6	10.36 ± 0.42	7.54 ± 0.33	0.177	0.354	-0.24		0.227	0.453	-0.46
1299	K02227	33.94 ± 1.67	34.68 ± 1.4	42.06 ± 1.84	0.816	1	0.03		0.324	0.648	0.28
1300	K02230	9.26 ± 0.46	11.57 ± 0.47	8.49 ± 0.37	0.00483	0.00966	0.32		1.09e-05	2.18e-05	-0.45
1301	K02231	2.57 ± 0.13	2.08 ± 0.08	3.43 ± 0.15	0.125	0.25	-0.3		0.0321	0.0643	0.72
1302	K02232	27.09 ± 1.33	30.03 ± 1.21	28.4 ± 1.24	0.205	0.41	0.15		0.449	0.897	-0.08
1303	K02233	0.33 ± 0.02	0.33 ± 0.01	0.46 ± 0.02	0.691	1	0		0.537	1	0.46
1304	K02234	4.95 ± 0.1	1.86 ± 0.02	2.47 ± 0.11	0.00315	0.0063	-1.42	DN	0.7	1	0.42
1305	K02236	0.2 ± 0	0.03 ± 0	0.2 ± 0	0.000561	0.00112	-2.58	DN	0.00381	0.00762	2.58	UP
1306	K02237	6.46 ± 0.13	2.87 ± 0.03	7.89 ± 0.14	1.01e-06	2.02e-06	-1.17	DN	7.06e-09	1.41e-08	1.46	UP
1307	K02238	36.34 ± 1.79	30.47 ± 1.23	41.85 ± 1.83	0.00557	0.0111	-0.25		0.000166	0.000332	0.46
1308	K02239	0.05 ± 0	0 ± 0	0.05 ± 0	0.0295	0.059	M0		0.123	0.246	M0
1309	K02240	7.73 ± 0.38	5.35 ± 0.22	9.52 ± 0.42	0.0518	0.104	-0.53		0.0591	0.118	0.83
1310	K02242	8.41 ± 0.41	5.61 ± 0.23	5.61 ± 0.25	0.0347	0.0694	-0.58		0.769	1	0
1311	K02243	0 ± 0	0 ± 0	0.44 ± 0.02					0.123	0.246	M0
1312	K02245	2.48 ± 0.05	0 ± 0	1.86 ± 0.08	2.36e-05	4.72e-05	M0	DN	0.057	0.114	M0
1313	K02256	0 ± 0	0.11 ± 0	0 ± 0	0.094	0.188	L0		0.0939	0.188	H0
1314	K02261	0 ± 0	2.46 ± 0.1	0 ± 0	0.0314	0.0628	L0		0.0886	0.177	H0
1315	K02262	0 ± 0	0.25 ± 0.01	0 ± 0	0.0314	0.0628	L0		0.0886	0.177	H0
1316	K02283	21.19 ± 1.04	13.44 ± 0.54	25.33 ± 1.11	2.88e-05	5.76e-05	-0.66		0.00134	0.00267	0.91
1317	K02291	0.4 ± 0.02	0.6 ± 0.02	0.6 ± 0.03	0.337	0.674	0.58		0.885	1	0
1318	K02292	0.83 ± 0.04	0 ± 0	0.83 ± 0.04	0.0295	0.059	M0		0.123	0.246	M0
1319	K02298	0 ± 0	0 ± 0	2.44 ± 0.11					0.123	0.246	M0
1320	K02300	0 ± 0	0 ± 0	0.49 ± 0.02					0.123	0.246	M0
1321	K02301	0 ± 0	0 ± 0	1.12 ± 0.05					0.123	0.246	M0
1322	K02302	7.07 ± 0.35	7.07 ± 0.28	7.07 ± 0.31	0.899	1	0		0.774	1	0
1323	K02303	12.98 ± 0.64	19.91 ± 0.8	11.25 ± 0.49	6.92e-05	0.000138	0.62		0.000224	0.000448	-0.82
1324	K02304	3.25 ± 0.16	3.25 ± 0.13	3.55 ± 0.16	0.894	1	0		0.929	1	0.13
1325	K02313	6.45 ± 0.32	6.27 ± 0.25	7.6 ± 0.33	0.323	0.646	-0.04		0.000425	0.00085	0.28
1326	K02314	476.95 ± 23.46	548.21 ± 22.07	562.83 ± 24.67	0.0184	0.0368	0.2		0.711	1	0.04
1327	K02315	18.65 ± 0.92	13.06 ± 0.53	19.35 ± 0.85	0.000427	0.000854	-0.51		0.00364	0.00728	0.57
1328	K02316	12.3 ± 0.6	12.88 ± 0.52	13.71 ± 0.6	0.24	0.48	0.07		0.422	0.845	0.09
1329	K02318	1.01 ± 0.05	0 ± 0	0.5 ± 0.02	0.0758	0.152	M0		0.123	0.246	M0
1330	K02319	0.14 ± 0.01	0 ± 0	0.29 ± 0.01	0.0295	0.059	M0		0.057	0.114	M0
1331	K02320	0 ± 0	5.99 ± 0.06	0 ± 0	2.67e-08	5.34e-08	L0	UP	6.04e-08	1.21e-07	H0	DN
1332	K02321	0 ± 0	0.37 ± 0.02	0 ± 0	0.0314	0.0628	L0		0.0886	0.177	H0
1333	K02322	3.92 ± 0.08	12.75 ± 0.14	2.94 ± 0.05	3.35e-05	6.7e-05	1.7	UP	9.93e-06	1.99e-05	-2.12	DN
1334	K02323	1.21 ± 0.02	2.43 ± 0.03	0.61 ± 0.01	0.0047	0.00939	1	UP	0.0181	0.0361	-2	DN
1335	K02324	0 ± 0	8.95 ± 0.1	0.69 ± 0.01	7.88e-10	1.58e-09	L0	UP	1.81e-07	3.62e-07	-3.7	DN
1336	K02327	0.68 ± 0.01	8.13 ± 0.09	1.36 ± 0.02	3.74e-07	7.48e-07	3.58	UP	2.92e-06	5.84e-06	-2.58	DN
1337	K02328	0 ± 0	0.82 ± 0.03	0 ± 0	0.0314	0.0628	L0		0.0886	0.177	H0
1338	K02334	14.07 ± 0.69	14.07 ± 0.57	13.6 ± 0.6	0.813	1	0		0.321	0.641	-0.05
1339	K02335	6.78 ± 0.33	7.23 ± 0.29	8.06 ± 0.35	0.12	0.24	0.09		0.627	1	0.16
1340	K02337	1521.37 ± 74.84	1553.46 ± 62.53	1832.7 ± 80.32	0.131	0.262	0.03		0.0297	0.0594	0.24
1341	K02338	60.28 ± 2.97	56.54 ± 2.28	79.75 ± 3.5	0.0508	0.102	-0.09		3.16e-08	6.32e-08	0.5
1342	K02339	1.28 ± 0.06	1.28 ± 0.05	1.28 ± 0.06	0.982	1	0		0.906	1	0
1343	K02340	1.18 ± 0.06	1.3 ± 0.05	1.22 ± 0.05	0.429	0.858	0.13		0.0886	0.177	-0.09
1344	K02341	31.62 ± 1.56	35.75 ± 1.44	31.97 ± 1.4	0.0745	0.149	0.18		0.0416	0.0831	-0.16
1345	K02342	118.6 ± 5.83	163.43 ± 6.58	147.55 ± 6.47	0.000535	0.00107	0.46		0.147	0.294	-0.15
1346	K02343	285.78 ± 14.06	291.09 ± 11.72	362.87 ± 15.9	0.465	0.93	0.03		0.123	0.246	0.32
1347	K02346	53.13 ± 2.61	57.85 ± 2.33	71.99 ± 3.15	0.694	1	0.12		0.083	0.166	0.32
1348	K02347	0 ± 0	0 ± 0	0.63 ± 0.03					0.123	0.246	M0
1349	K02348	6.27 ± 0.13	14.63 ± 0.16	4.88 ± 0.09	2.95e-05	5.9e-05	1.22	UP	8.3e-07	1.66e-06	-1.58	DN
1350	K02349	0.7 ± 0.03	1.05 ± 0.04	0.35 ± 0.02	0.337	0.674	0.58		0.0826	0.165	-1.58
1351	K02350	0 ± 0	0.45 ± 0.02	0.45 ± 0.02	0.0314	0.0628	L0		0.915	1	0
1352	K02355	264.3 ± 13	279.13 ± 11.23	300.5 ± 13.17	0.648	1	0.08		0.694	1	0.11
1353	K02356	76.67 ± 3.77	75.51 ± 3.04	98.17 ± 4.3	0.228	0.456	-0.02		0.0208	0.0417	0.38
1354	K02357	18.47 ± 0.91	16.2 ± 0.65	20.15 ± 0.88	0.00437	0.00874	-0.19		0.0403	0.0805	0.31
1355	K02358	443.39 ± 21.81	415.68 ± 16.73	583.8 ± 25.59	0.206	0.412	-0.09		0.00372	0.00745	0.49
1356	K02361	24.86 ± 1.22	38.67 ± 1.56	26.24 ± 1.15	0.00155	0.0031	0.64		0.00217	0.00435	-0.56
1357	K02363	12.29 ± 0.25	0 ± 0	36.87 ± 0.68	0.00222	0.00444	M0	DN	1.17e-05	2.34e-05	M0	UP
1358	K02364	3.33 ± 0.16	2.22 ± 0.09	2.22 ± 0.1	0.238	0.476	-0.58		0.906	1	0
1359	K02371	49.37 ± 2.43	50.51 ± 2.03	56.25 ± 2.47	0.76	1	0.03		0.976	1	0.16
1360	K02372	9.63 ± 0.47	9.84 ± 0.4	10.84 ± 0.48	0.604	1	0.03		0.915	1	0.14
1361	K02374	0 ± 0	0.86 ± 0.03	0 ± 0	0.0314	0.0628	L0		0.0886	0.177	H0
1362	K02377	58.83 ± 2.89	80.8 ± 3.25	82.92 ± 3.63	0.000793	0.00159	0.46		0.568	1	0.04
1363	K02379	1.33 ± 0.03	3.99 ± 0.04	2.66 ± 0.12	0.00742	0.0148	1.58	UP	0.165	0.33	-0.58
1364	K02380	1.58 ± 0.08	1.05 ± 0.04	1.58 ± 0.07	0.313	0.626	-0.58		0.688	1	0.58
1365	K02383	0.92 ± 0.02	4.58 ± 0.05	1.83 ± 0.08	0.00257	0.00513	2.32	UP	0.0884	0.177	-1.32
1366	K02385	3.59 ± 0.18	2.57 ± 0.1	3.59 ± 0.16	0.165	0.33	-0.49		0.417	0.834	0.49
1367	K02387	3.47 ± 0.17	3.47 ± 0.14	4.99 ± 0.22	0.219	0.438	0		0.255	0.51	0.52
1368	K02388	16.48 ± 0.81	18.83 ± 0.76	25.89 ± 1.13	0.182	0.364	0.19		0.499	0.997	0.46
1369	K02389	0.63 ± 0.03	1.19 ± 0.05	1.19 ± 0.05	0.000128	0.000256	0.93		0.78	1	0
1370	K02390	16.19 ± 0.8	18.68 ± 0.75	22.42 ± 0.98	0.506	1	0.21		0.408	0.816	0.26
1371	K02391	0 ± 0	0.33 ± 0.01	0.33 ± 0.01	0.0314	0.0628	L0		0.915	1	0
1372	K02392	44.97 ± 2.21	50.69 ± 2.04	66.23 ± 2.9	0.1	0.2	0.17		0.028	0.0561	0.39
1373	K02393	1.5 ± 0.07	0.75 ± 0.03	0.75 ± 0.03	0.2	0.4	-1		0.915	1	0
1374	K02394	3.3 ± 0.16	2.64 ± 0.11	5.28 ± 0.23	0.291	0.582	-0.32		0.0886	0.177	1
1375	K02395	0.5 ± 0.02	0.5 ± 0.02	0.99 ± 0.04	0.987	1	0		0.408	0.816	1
1376	K02396	11.41 ± 0.56	13.04 ± 0.52	15.22 ± 0.67	0.0839	0.168	0.19		0.678	1	0.22
1377	K02397	4.44 ± 0.22	5.55 ± 0.22	8.88 ± 0.39	0.591	1	0.32		0.201	0.402	0.68
1378	K02400	309.84 ± 15.24	301.23 ± 12.12	314.14 ± 13.77	0.967	1	-0.04		0.511	1	0.06
1379	K02401	21.19 ± 1.04	22.47 ± 0.9	25.04 ± 1.1	0.855	1	0.08		0.445	0.891	0.16
1380	K02402	0 ± 0	0 ± 0	0.79 ± 0.03					0.123	0.246	M0
1381	K02403	0 ± 0	0 ± 0	0.52 ± 0.02					0.123	0.246	M0
1382	K02404	8.35 ± 0.41	9.05 ± 0.36	10.79 ± 0.47	0.52	1	0.12		0.554	1	0.25
1383	K02405	14.59 ± 0.72	15.67 ± 0.63	22.15 ± 0.97	0.409	0.818	0.1		0.0718	0.144	0.5
1384	K02406	29.38 ± 1.45	29.17 ± 1.17	39.23 ± 1.72	0.297	0.594	-0.01		0.00692	0.0138	0.43
1385	K02407	10.16 ± 0.5	5.72 ± 0.23	13.34 ± 0.24	0.00229	0.00458	-0.83		0.00136	0.00272	1.22	UP
1386	K02408	0.6 ± 0.01	4.19 ± 0.04	2.4 ± 0.1	0.000173	0.000345	2.81	UP	0.126	0.252	-0.81
1387	K02409	0.6 ± 0.03	0.93 ± 0.04	0.82 ± 0.04	0.0235	0.047	0.63		0.415	0.831	-0.18
1388	K02410	14.49 ± 0.71	21.11 ± 0.85	21.94 ± 0.96	0.00284	0.00568	0.54		0.967	1	0.06
1389	K02411	3.08 ± 0.15	4.32 ± 0.17	3.7 ± 0.16	0.323	0.646	0.49		0.68	1	-0.22
1390	K02412	47.94 ± 2.36	55.93 ± 2.25	44.95 ± 1.97	0.498	0.996	0.22		0.0189	0.0378	-0.32
1391	K02415	0 ± 0	0.41 ± 0.02	0.83 ± 0.04	0.0314	0.0628	L0		0.408	0.816	1
1392	K02416	10.78 ± 0.53	17.81 ± 0.72	18.75 ± 0.82	2.58e-05	5.16e-05	0.72		0.974	1	0.07
1393	K02417	25.11 ± 1.24	23.23 ± 0.93	35.16 ± 1.54	0.378	0.756	-0.11		0.000263	0.000526	0.6
1394	K02419	9.61 ± 0.47	12.71 ± 0.51	13.33 ± 0.58	0.0378	0.0756	0.4		0.695	1	0.07
1395	K02420	12.1 ± 0.6	10.19 ± 0.41	18.48 ± 0.81	0.229	0.458	-0.25		0.00701	0.014	0.86
1396	K02421	0.2 ± 0.01	0.26 ± 0.01	0.29 ± 0.01	0.318	0.636	0.42		0.849	1	0.17
1397	K02422	8.85 ± 0.44	11.07 ± 0.45	14.02 ± 0.61	0.218	0.436	0.32		0.529	1	0.34
1398	K02424	84.74 ± 4.17	68.85 ± 2.77	81.21 ± 3.56	0.338	0.676	-0.3		0.588	1	0.24
1399	K02426	2.99 ± 0.15	4.46 ± 0.18	3.76 ± 0.16	0.000644	0.00129	0.57		0.000794	0.00159	-0.25
1400	K02427	4.09 ± 0.08	13.45 ± 0.14	12.28 ± 0.54	7.34e-08	1.47e-07	1.72	UP	0.383	0.766	-0.13
1401	K02428	134.18 ± 6.6	151.5 ± 6.1	153.66 ± 6.73	0.00243	0.00486	0.18		0.0886	0.177	0.02
1402	K02429	149.04 ± 7.33	196.82 ± 7.92	164.97 ± 7.23	0.00441	0.00882	0.4		0.00292	0.00583	-0.25
1403	K02430	0.64 ± 0.03	0 ± 0	1.8 ± 0.08	0.0295	0.059	M0		0.057	0.114	M0
1404	K02431	4.56 ± 0.22	3.16 ± 0.13	4.21 ± 0.18	0.0836	0.167	-0.53		0.612	1	0.42
1405	K02433	56.06 ± 2.76	57.95 ± 2.33	66.14 ± 2.9	0.589	1	0.05		0.00352	0.00703	0.19
1406	K02434	43.08 ± 2.12	51.58 ± 2.08	63.48 ± 2.78	0.756	1	0.26		0.0367	0.0734	0.3
1407	K02435	18.26 ± 0.9	14.2 ± 0.57	28.4 ± 1.24	0.413	0.826	-0.36		0.057	0.114	1
1408	K02437	68.79 ± 3.38	63.42 ± 2.55	78.47 ± 3.44	0.146	0.292	-0.12		0.107	0.213	0.31
1409	K02440	6.79 ± 0.14	15.62 ± 0.17	10.19 ± 0.45	1.38e-05	2.76e-05	1.2	UP	0.00325	0.0065	-0.62
1410	K02441	0 ± 0	0.34 ± 0.01	0.67 ± 0.03	0.0314	0.0628	L0		0.408	0.816	1
1411	K02443	3.78 ± 0.19	2.16 ± 0.09	4.86 ± 0.09	0.0352	0.0704	-0.81		0.00793	0.0159	1.17	UP
1412	K02444	1.93 ± 0.1	1.29 ± 0.05	2.58 ± 0.11	0.407	0.814	-0.58		0.169	0.337	1
1413	K02445	1 ± 0.05	0.64 ± 0.03	0.89 ± 0.04	0.000369	0.000738	-0.64		0.0955	0.191	0.47
1414	K02446	3.06 ± 0.15	3.93 ± 0.16	4.8 ± 0.21	0.215	0.43	0.36		0.846	1	0.29
1415	K02450	0 ± 0	0.01 ± 0	0.01 ± 0	0.0314	0.0628	L0		0.915	1	0
1416	K02453	232.58 ± 11.44	220.95 ± 8.89	279.1 ± 12.23	0.787	1	-0.07		0.519	1	0.34
1417	K02454	76.29 ± 3.75	144.95 ± 5.83	102.99 ± 4.51	1.08e-07	2.16e-07	0.93		0.00293	0.00586	-0.49
1418	K02455	0.19 ± 0.01	0.25 ± 0.01	0.44 ± 0.02	0.407	0.814	0.42		0.209	0.418	0.81
1419	K02456	5.78 ± 0.28	10.73 ± 0.43	8.25 ± 0.36	0.0108	0.0216	0.89		0.123	0.246	-0.38
1420	K02464	0 ± 0	0 ± 0	1.8 ± 0.08					0.123	0.246	M0
1421	K02468	2.64 ± 0.05	1.32 ± 0.01	3.3 ± 0.06	2.69e-06	5.38e-06	-1	DN	0.00383	0.00767	1.32	UP
1422	K02469	4.79 ± 0.24	4.72 ± 0.19	5.19 ± 0.23	0.0757	0.151	-0.02		0.499	0.999	0.14
1423	K02470	1.3 ± 0.06	1.25 ± 0.05	1.59 ± 0.07	0.695	1	-0.05		0.0886	0.177	0.34
1424	K02471	5.6 ± 0.28	4.9 ± 0.2	6.3 ± 0.28	0.471	0.942	-0.19		0.567	1	0.36
1425	K02472	14.9 ± 0.73	19.2 ± 0.77	13.9 ± 0.61	0.00405	0.0081	0.37		1.02e-05	2.04e-05	-0.47
1426	K02477	11.6 ± 0.57	9.43 ± 0.38	11.36 ± 0.5	0.0959	0.192	-0.3		0.483	0.967	0.27
1427	K02478	46.53 ± 0.94	23.26 ± 0.25	55.83 ± 1.02	7.87e-11	1.57e-10	-1	DN	8.65e-13	1.73e-12	1.26	UP
1428	K02479	2.55 ± 0.13	2.71 ± 0.11	3.63 ± 0.16	0.982	1	0.09		0.0747	0.149	0.42
1429	K02480	1.78 ± 0.09	1.78 ± 0.07	1.78 ± 0.08	0.973	1	0		0.915	1	0
1430	K02481	30.16 ± 1.48	44.94 ± 1.81	44.32 ± 1.94	6.54e-05	0.000131	0.58		0.123	0.246	-0.02
1431	K02482	1.41 ± 0.03	3.17 ± 0.03	4.22 ± 0.19	0.00823	0.0165	1.17	UP	0.441	0.881	0.42
1432	K02483	4733.3 ± 232.85	2784.29 ± 112.07	5696.2 ± 249.65	1.27e-10	2.54e-10	-0.77		0.254	0.508	1.03
1433	K02484	5.95 ± 0.29	4.63 ± 0.19	6.02 ± 0.26	0.000232	0.000464	-0.36		0.0151	0.0303	0.38
1434	K02485	2.67 ± 0.13	3.39 ± 0.14	3.18 ± 0.14	0.00193	0.00386	0.34		0.0526	0.105	-0.09
1435	K02486	3.65 ± 0.18	5.69 ± 0.23	5.98 ± 0.26	0.00671	0.0134	0.64		0.999	1	0.07
1436	K02487	0.32 ± 0.02	0 ± 0	0.65 ± 0.03	0.0295	0.059	M0		0.057	0.114	M0
1437	K02488	35.04 ± 1.72	41.91 ± 1.69	44.44 ± 1.95	0.133	0.266	0.26		0.711	1	0.08
1438	K02489	4.41 ± 0.22	1.47 ± 0.06	2.94 ± 0.13	0.0628	0.126	-1.58		0.408	0.816	1
1439	K02490	0.07 ± 0	0.1 ± 0	0.16 ± 0.01	0.337	0.674	0.58		0.303	0.606	0.74
1440	K02491	0.77 ± 0.02	5.38 ± 0.06	0.77 ± 0.01	0.000173	0.000345	2.81	UP	0.000273	0.000547	-2.81	DN
1441	K02492	14.46 ± 0.71	10.27 ± 0.41	14.46 ± 0.63	0.000234	0.000468	-0.49		0.179	0.359	0.49
1442	K02493	59.83 ± 2.94	56.13 ± 2.26	72.38 ± 3.17	0.0701	0.14	-0.09		0.0812	0.162	0.37
1443	K02494	0.69 ± 0.03	0 ± 0	1.39 ± 0.06	0.0295	0.059	M0		0.057	0.114	M0
1444	K02495	11.09 ± 0.55	7.4 ± 0.3	17.26 ± 0.32	0.0855	0.171	-0.58		0.00957	0.0191	1.22	UP
1445	K02496	0.3 ± 0.01	0.07 ± 0	0.15 ± 0	0.0116	0.0232	-2	DN	0.00408	0.00816	1	UP
1446	K02498	0.59 ± 0.03	0 ± 0	1.32 ± 0.06	0.0295	0.059	M0		0.123	0.246	M0
1447	K02499	41.96 ± 2.06	45.37 ± 1.83	53.31 ± 2.34	0.747	1	0.11		0.606	1	0.23
1448	K02500	160.23 ± 7.88	163.01 ± 6.56	211.78 ± 9.28	0.83	1	0.02		0.0645	0.129	0.38
1449	K02501	43.51 ± 2.14	48.51 ± 1.95	57.51 ± 2.52	0.0623	0.125	0.16		0.928	1	0.25
1450	K02502	27.91 ± 0.56	13.32 ± 0.14	31.08 ± 0.57	2.14e-08	4.28e-08	-1.07	DN	9.18e-07	1.84e-06	1.22	UP
1451	K02503	30.91 ± 1.52	32.79 ± 1.32	39.78 ± 1.74	0.894	1	0.09		0.26	0.52	0.28
1452	K02505	1.02 ± 0.02	0.51 ± 0.01	1.27 ± 0.02	0.0047	0.00939	-1	DN	2.76e-05	5.52e-05	1.32	UP
1453	K02507	0.62 ± 0.01	3.12 ± 0.03	0.62 ± 0.03	0.00257	0.00513	2.32	UP	0.0939	0.188	-2.32
1454	K02509	2.24 ± 0.11	0 ± 0	0.83 ± 0.04	0.0295	0.059	M0		0.123	0.246	M0
1455	K02510	1.97 ± 0.1	1.47 ± 0.06	2.46 ± 0.11	0.389	0.778	-0.42		0.303	0.606	0.74
1456	K02515	0 ± 0	1.01 ± 0.04	0 ± 0	0.084	0.168	L0		0.0939	0.188	H0
1457	K02517	30.56 ± 1.5	35.39 ± 1.42	32.17 ± 1.41	0.24	0.48	0.21		0.00942	0.0188	-0.14
1458	K02518	101.6 ± 5	112.78 ± 4.54	138.18 ± 6.06	0.00459	0.00918	0.15		0.0585	0.117	0.29
1459	K02519	519.54 ± 25.56	537.77 ± 21.64	577.87 ± 25.33	0.571	1	0.05		0.915	1	0.1
1460	K02520	45.86 ± 2.26	45.09 ± 1.81	62.81 ± 2.75	0.877	1	-0.02		0.0107	0.0213	0.48
1461	K02521	0 ± 0	0.82 ± 0.01	1.1 ± 0.05	0.000188	0.000377	L0	UP	0.7	1	0.42
1462	K02523	42.23 ± 2.08	56 ± 2.25	47.45 ± 2.08	1.52e-05	3.04e-05	0.41		0.00143	0.00285	-0.24
1463	K02525	2.35 ± 0.05	4.7 ± 0.05	2.94 ± 0.13	1.34e-18	2.68e-18	1	UP	0.106	0.213	-0.68
1464	K02526	1.44 ± 0.07	0 ± 0	1.37 ± 0.06	0.0758	0.152	M0		0.057	0.114	M0
1465	K02527	41.08 ± 2.02	54.4 ± 2.19	49.41 ± 2.17	0.00645	0.0129	0.41		0.0886	0.177	-0.14
1466	K02528	302.4 ± 14.88	284.18 ± 11.44	388.02 ± 17.01	0.0658	0.132	-0.09		4.98e-05	9.96e-05	0.45
1467	K02529	91.58 ± 4.51	129.78 ± 5.22	109.56 ± 4.8	5.09e-05	0.000102	0.5		6.74e-05	0.000135	-0.24
1468	K02530	2.72 ± 0.05	0.54 ± 0.01	3.27 ± 0.06	0.00225	0.0045	-2.32	DN	0.00297	0.00594	2.58	UP
1469	K02532	0 ± 0	0 ± 0	0.87 ± 0.04					0.123	0.246	M0
1470	K02533	4.18 ± 0.21	7.17 ± 0.29	8.37 ± 0.37	0.058	0.116	0.78		0.73	1	0.22
1471	K02535	12.44 ± 0.61	15.44 ± 0.62	14.15 ± 0.62	0.17	0.34	0.31		0.392	0.785	-0.13
1472	K02536	45.78 ± 2.25	57.47 ± 2.31	56.98 ± 2.5	0.0117	0.0234	0.33		0.741	1	-0.01
1473	K02538	0.15 ± 0.01	0 ± 0	0.15 ± 0.01	0.0758	0.152	M0		0.057	0.114	M0
1474	K02540	0.43 ± 0.01	3.85 ± 0.04	0 ± 0	1.32e-05	2.64e-05	3.17	UP	6.04e-08	1.21e-07	H0	DN
1475	K02541	0 ± 0	8.65 ± 0.09	0 ± 0	4.08e-09	8.16e-09	L0	UP	7.59e-09	1.52e-08	H0	DN
1476	K02542	0 ± 0	0.35 ± 0	0 ± 0	7.86e-08	1.57e-07	L0	UP	1.97e-07	3.94e-07	H0	DN
1477	K02548	50.86 ± 2.5	50.86 ± 2.05	56.6 ± 2.48	0.837	1	0		0.411	0.821	0.15
1478	K02549	7.33 ± 0.15	0.67 ± 0.01	7.33 ± 0.13	1.04e-06	2.08e-06	-3.46	DN	1.24e-05	2.48e-05	3.46	UP
1479	K02550	0 ± 0	0 ± 0	2.69 ± 0.12					0.047	0.0939	M0
1480	K02551	6.47 ± 0.32	8.25 ± 0.33	7.92 ± 0.35	0.058	0.116	0.35		0.407	0.814	-0.06
1481	K02552	1.36 ± 0.07	0.68 ± 0.03	2.05 ± 0.09	0.2	0.4	-1		0.16	0.319	1.58
1482	K02553	4.18 ± 0.08	2.09 ± 0.02	3.49 ± 0.15	0.0224	0.0448	-1	DN	0.303	0.606	0.74
1483	K02554	0.23 ± 0	0.02 ± 0	0.34 ± 0.01	4.57e-07	9.14e-07	-3.58	DN	2.06e-08	4.12e-08	4.17	UP
1484	K02556	15.26 ± 0.75	16.78 ± 0.68	17.29 ± 0.76	0.94	1	0.14		0.939	1	0.04
1485	K02557	47.69 ± 2.35	63.33 ± 2.55	52.38 ± 2.3	0.00865	0.0173	0.41		0.00201	0.00403	-0.27
1486	K02558	6.14 ± 0.3	3.84 ± 0.15	10.75 ± 0.2	0.134	0.268	-0.68		0.00243	0.00485	1.49	UP
1487	K02560	0 ± 0	0 ± 0	0.93 ± 0.04					0.123	0.246	M0
1488	K02563	38.14 ± 1.88	34.32 ± 1.38	41.35 ± 1.81	0.232	0.464	-0.15		0.411	0.822	0.27
1489	K02564	90.86 ± 4.47	100.43 ± 4.04	111.05 ± 4.87	0.0568	0.114	0.14		0.748	1	0.15
1490	K02565	0 ± 0	3.12 ± 0.03	0.78 ± 0.03	2.45e-05	4.9e-05	L0	UP	0.374	0.748	-2
1491	K02566	2.44 ± 0.05	0.97 ± 0.01	1.95 ± 0.09	0.00384	0.00768	-1.32	DN	0.251	0.501	1
1492	K02567	7.2 ± 0.14	1.6 ± 0.02	5.34 ± 0.1	1.11e-11	2.22e-11	-2.17	DN	1.99e-05	3.98e-05	1.74	UP
1493	K02568	0 ± 0	0 ± 0	0.8 ± 0.04					0.123	0.246	M0
1494	K02569	0 ± 0	0 ± 0	0.43 ± 0.02					0.123	0.246	M0
1495	K02573	1.09 ± 0.02	0.44 ± 0	1.63 ± 0.03	0.00186	0.00372	-1.32	DN	0.000132	0.000265	1.91	UP
1496	K02574	21.52 ± 0.43	10.76 ± 0.12	32.28 ± 0.59	0.000226	0.000453	-1	DN	2.26e-07	4.52e-07	1.58	UP
1497	K02575	1.36 ± 0.03	0.45 ± 0	1.36 ± 0.02	0.000806	0.00161	-1.58	DN	0.00997	0.0199	1.58	UP
1498	K02580	0 ± 0	0.42 ± 0.02	0 ± 0	0.0314	0.0628	L0		0.0886	0.177	H0
1499	K02584	23.06 ± 1.13	28.6 ± 1.15	24.91 ± 1.09	0.36	0.72	0.31		0.115	0.231	-0.2
1500	K02585	5.63 ± 0.28	7.82 ± 0.31	4.69 ± 0.21	0.0648	0.13	0.47		0.00147	0.00294	-0.74
1501	K02586	1.65 ± 0.03	3.3 ± 0.04	1.65 ± 0.03	1.09e-06	2.18e-06	1	UP	5.86e-09	1.17e-08	-1	DN
1502	K02587	2.11 ± 0.04	7.04 ± 0.08	2.11 ± 0.04	1.6e-07	3.2e-07	1.74	UP	4.84e-07	9.68e-07	-1.74	DN
1503	K02588	8.92 ± 0.44	8.92 ± 0.36	9.5 ± 0.42	0.795	1	0		0.969	1	0.09
1504	K02591	0.62 ± 0.03	0.93 ± 0.04	0.31 ± 0.01	0.337	0.674	0.58		0.0826	0.165	-1.58
1505	K02592	0.5 ± 0.02	0.5 ± 0.02	0.5 ± 0.02	0.987	1	0		0.915	1	0
1506	K02598	2.75 ± 0.14	1.75 ± 0.07	1.75 ± 0.08	0.0154	0.0308	-0.65		0.811	1	0
1507	K02599	0.41 ± 0.01	1.64 ± 0.02	0 ± 0	0.0129	0.0259	2	UP	8.06e-05	0.000161	H0	DN
1508	K02600	31.96 ± 1.57	32.66 ± 1.31	40.17 ± 1.76	0.548	1	0.03		0.000674	0.00135	0.3
1509	K02601	344.48 ± 16.95	346.78 ± 13.96	383.52 ± 16.81	0.768	1	0.01		0.48	0.96	0.15
1510	K02603	0 ± 0	4.71 ± 0.05	0 ± 0	4.34e-06	8.68e-06	L0	UP	1.38e-05	2.76e-05	H0	DN
1511	K02612	0 ± 0	0 ± 0	0.27 ± 0.01					0.123	0.246	M0
1512	K02613	2.79 ± 0.14	4.64 ± 0.19	1.86 ± 0.03	0.0348	0.0696	0.74		2.26e-15	4.52e-15	-1.32	DN
1513	K02614	16.63 ± 0.82	23.94 ± 0.96	18.62 ± 0.82	0.0131	0.0262	0.53		0.0106	0.0212	-0.36
1514	K02615	0 ± 0	0 ± 0	0.01 ± 0					0.123	0.246	M0
1515	K02618	0.35 ± 0.01	0 ± 0	1.76 ± 0.03	0.00222	0.00444	M0	DN	4.83e-05	9.66e-05	M0	UP
1516	K02619	0 ± 0	0 ± 0	0.16 ± 0.01					0.123	0.246	M0
1517	K02621	58.05 ± 2.86	79.2 ± 3.19	63 ± 2.76	9.9e-07	1.98e-06	0.45		4.47e-08	8.94e-08	-0.33
1518	K02622	140.52 ± 6.91	181.2 ± 7.29	162.71 ± 7.13	8.14e-05	0.000163	0.37		0.00396	0.00791	-0.16
1519	K02626	1.46 ± 0.07	2.92 ± 0.12	0 ± 0	0.253	0.506	1		0.0939	0.188	H0
1520	K02647	7.37 ± 0.15	0 ± 0	3.18 ± 0.14	4.19e-06	8.38e-06	M0	DN	0.057	0.114	M0
1521	K02650	2.02 ± 0.1	1.28 ± 0.05	2.02 ± 0.09	0.0215	0.043	-0.65		0.299	0.597	0.65
1522	K02652	49.07 ± 2.41	55.62 ± 2.24	61.61 ± 2.7	0.0506	0.101	0.18		0.702	1	0.15
1523	K02653	60.81 ± 2.99	65.97 ± 2.66	79.37 ± 3.48	0.4	0.8	0.12		0.218	0.435	0.27
1524	K02654	14.42 ± 0.71	11.36 ± 0.46	20.98 ± 0.92	0.152	0.304	-0.34		0.000298	0.000597	0.88
1525	K02656	1.92 ± 0.09	0.64 ± 0.03	1.92 ± 0.08	0.0628	0.126	-1.58		0.123	0.246	1.58
1526	K02658	0.87 ± 0.04	0.87 ± 0.04	1.75 ± 0.08	0.982	1	0		0.299	0.599	1
1527	K02660	0.47 ± 0.01	0.08 ± 0	0.55 ± 0.01	0.000561	0.00112	-2.58	DN	0.000851	0.0017	2.81	UP
1528	K02662	4.07 ± 0.2	3.49 ± 0.14	4.07 ± 0.18	0.389	0.778	-0.22		0.899	1	0.22
1529	K02663	0.2 ± 0.01	0 ± 0	0.4 ± 0.02	0.0295	0.059	M0		0.057	0.114	M0
1530	K02664	1.33 ± 0.07	0.66 ± 0.03	1.99 ± 0.09	0.2	0.4	-1		0.123	0.246	1.58
1531	K02665	0.96 ± 0.02	0 ± 0	3.85 ± 0.17	0.0131	0.0262	M0	DN	0.057	0.114	M0
1532	K02666	4.98 ± 0.25	3.91 ± 0.16	5.69 ± 0.25	0.226	0.452	-0.35		0.446	0.892	0.54
1533	K02669	45.64 ± 2.25	43.87 ± 1.77	56.72 ± 2.49	0.00399	0.00798	-0.06		0.000611	0.00122	0.37
1534	K02670	7.94 ± 0.16	2.27 ± 0.02	10.21 ± 0.19	0.0015	0.00299	-1.81	DN	0.00122	0.00244	2.17	UP
1535	K02672	1.94 ± 0.1	0.65 ± 0.03	1.29 ± 0.06	0.0628	0.126	-1.58		0.408	0.816	1
1536	K02673	1.06 ± 0.05	0.53 ± 0.02	1.06 ± 0.05	0.285	0.57	-1		0.408	0.816	1
1537	K02676	0.84 ± 0.04	0.84 ± 0.03	1.67 ± 0.07	0.987	1	0		0.408	0.816	1
1538	K02677	0 ± 0	4.11 ± 0.04	0.32 ± 0.01	9.24e-10	1.85e-09	L0	UP	2.14e-07	4.28e-07	-3.7	DN
1539	K02683	0 ± 0	0.02 ± 0	0 ± 0	2.45e-05	4.9e-05	L0	UP	0.0181	0.0361	-2	DN
1540	K02684	0 ± 0	1.67 ± 0.02	0 ± 0	9.95e-07	1.99e-06	L0	UP	2.95e-06	5.9e-06	H0	DN
1541	K02685	0 ± 0	1.35 ± 0.05	0 ± 0	0.084	0.168	L0		0.0939	0.188	H0
1542	K02686	0 ± 0	1.15 ± 0.05	0 ± 0	0.0314	0.0628	L0		0.0886	0.177	H0
1543	K02687	119.05 ± 5.86	113.43 ± 4.57	125.79 ± 5.51	0.491	0.982	-0.07		0.45	0.9	0.15
1544	K02688	0.08 ± 0	0.04 ± 0	0 ± 0	0.2	0.4	-1		0.0886	0.177	H0
1545	K02725	0 ± 0	2.74 ± 0.03	0 ± 0	2.67e-07	5.34e-07	L0	UP	7.18e-07	1.44e-06	H0	DN
1546	K02726	0 ± 0	5.04 ± 0.05	0.5 ± 0.01	1.01e-08	2.02e-08	L0	UP	5.72e-06	1.14e-05	-3.32	DN
1547	K02727	0 ± 0	3.79 ± 0.04	0 ± 0	7.86e-08	1.57e-07	L0	UP	1.97e-07	3.94e-07	H0	DN
1548	K02728	0 ± 0	0.64 ± 0.01	0 ± 0	2.42e-11	4.84e-11	L0	UP	2.71e-11	5.42e-11	H0	DN
1549	K02729	0.53 ± 0.01	2.14 ± 0.02	0.53 ± 0.01	0.0129	0.0259	2	UP	0.0181	0.0361	-2	DN
1550	K02730	0 ± 0	4.12 ± 0.04	0.41 ± 0.01	1.01e-08	2.02e-08	L0	UP	5.72e-06	1.14e-05	-3.32	DN
1551	K02731	0 ± 0	0.8 ± 0.01	0 ± 0	7.86e-08	1.57e-07	L0	UP	1.97e-07	3.94e-07	H0	DN
1552	K02732	0 ± 0	4.99 ± 0.05	0 ± 0	7.86e-08	1.57e-07	L0	UP	1.97e-07	3.94e-07	H0	DN
1553	K02734	0 ± 0	2.73 ± 0.03	0 ± 0	9.95e-07	1.99e-06	L0	UP	2.95e-06	5.9e-06	H0	DN
1554	K02735	0 ± 0	0.62 ± 0.01	0 ± 0	2.67e-07	5.34e-07	L0	UP	7.18e-07	1.44e-06	H0	DN
1555	K02736	0 ± 0	5.02 ± 0.05	0 ± 0	7.86e-08	1.57e-07	L0	UP	1.97e-07	3.94e-07	H0	DN
1556	K02737	0 ± 0	3.6 ± 0.04	0 ± 0	4.34e-06	8.68e-06	L0	UP	1.38e-05	2.76e-05	H0	DN
1557	K02738	0 ± 0	3.82 ± 0.04	0 ± 0	1.01e-08	2.02e-08	L0	UP	2.06e-08	4.12e-08	H0	DN
1558	K02739	0 ± 0	7.95 ± 0.09	0 ± 0	4.08e-09	8.16e-09	L0	UP	7.59e-09	1.52e-08	H0	DN
1559	K02744	0.65 ± 0.03	0 ± 0	0.32 ± 0.01	0.0295	0.059	M0		0.123	0.246	M0
1560	K02745	1.55 ± 0.08	0 ± 0	0.47 ± 0.02	0.0758	0.152	M0		0.123	0.246	M0
1561	K02749	0.31 ± 0.02	0 ± 0	0 ± 0	0.0295	0.059	M0
1562	K02750	0 ± 0	0.82 ± 0.01	0 ± 0	4.34e-06	8.68e-06	L0	UP	1.38e-05	2.76e-05	H0	DN
1563	K02752	0 ± 0	0.11 ± 0	0.11 ± 0.01	0.0314	0.0628	L0		0.915	1	0
1564	K02753	1.53 ± 0.08	0 ± 0	0 ± 0	0.0758	0.152	M0
1565	K02755	2.53 ± 0.05	0.72 ± 0.01	1.45 ± 0.06	0.00109	0.00218	-1.81	DN	0.299	0.599	1
1566	K02756	1.34 ± 0.07	0 ± 0	2.01 ± 0.09	0.092	0.184	M0		0.057	0.114	M0
1567	K02757	4.07 ± 0.08	13.85 ± 0.15	9.77 ± 0.43	9.95e-07	1.99e-06	1.77	UP	0.0886	0.177	-0.5
1568	K02759	0.73 ± 0.04	0 ± 0	0 ± 0	0.0295	0.059	M0
1569	K02760	1.87 ± 0.09	0 ± 0	0 ± 0	0.0758	0.152	M0
1570	K02761	2.09 ± 0.04	5.22 ± 0.06	3.13 ± 0.14	0.0146	0.0292	1.32	UP	0.169	0.337	-0.74
1571	K02764	0 ± 0	1.03 ± 0.04	0 ± 0	0.0314	0.0628	L0		0.0886	0.177	H0
1572	K02765	0 ± 0	0.15 ± 0.01	0.15 ± 0.01	0.0314	0.0628	L0		0.915	1	0
1573	K02768	5.53 ± 0.11	16.6 ± 0.18	8.3 ± 0.15	1.15e-10	2.3e-10	1.58	UP	6.08e-07	1.22e-06	-1	DN
1574	K02769	1.07 ± 0.05	0.8 ± 0.03	0 ± 0	0.311	0.622	-0.42		0.000611	0.00122	H0	DN
1575	K02770	3.06 ± 0.06	6.89 ± 0.07	7.66 ± 0.34	0.000201	0.000403	1.17	UP	0.84	1	0.15
1576	K02771	0.24 ± 0.01	0 ± 0	0.24 ± 0.01	0.059	0.118	M0		0.123	0.246	M0
1577	K02773	0.67 ± 0.03	0 ± 0	2.79 ± 0.12	0.059	0.118	M0		0.057	0.114	M0
1578	K02774	0.47 ± 0.02	0 ± 0	0.47 ± 0.02	0.059	0.118	M0		0.123	0.246	M0
1579	K02775	20.58 ± 1.01	21.05 ± 0.85	17.31 ± 0.76	0.925	1	0.03		0.0493	0.0987	-0.28
1580	K02777	10.38 ± 0.51	7.78 ± 0.31	12.97 ± 0.57	0.402	0.804	-0.42		0.49	0.98	0.74
1581	K02778	0.12 ± 0	0.7 ± 0.01	0 ± 0	0.000653	0.00131	2.58	UP	2.95e-06	5.9e-06	H0	DN
1582	K02779	0.23 ± 0.01	0.69 ± 0.03	0 ± 0	0.0694	0.139	1.58		0.0939	0.188	H0
1583	K02782	0.47 ± 0.02	0.71 ± 0.03	0.47 ± 0.02	0.337	0.674	0.58		0.375	0.749	-0.58
1584	K02783	0.42 ± 0.02	0.83 ± 0.03	0.42 ± 0.02	0.253	0.506	1		0.274	0.548	-1
1585	K02784	1.49 ± 0.07	0 ± 0	1.87 ± 0.08	0.0758	0.152	M0		0.123	0.246	M0
1586	K02788	0.31 ± 0.02	0 ± 0	0.31 ± 0.01	0.059	0.118	M0		0.123	0.246	M0
1587	K02790	0.71 ± 0.03	0 ± 0	1.91 ± 0.08	0.059	0.118	M0		0.057	0.114	M0
1588	K02791	0 ± 0	0.38 ± 0.02	0 ± 0	0.084	0.168	L0		0.0939	0.188	H0
1589	K02793	14.09 ± 0.28	5.28 ± 0.06	21.14 ± 0.39	0.00427	0.00854	-1.42	DN	0.000243	0.000486	2	UP
1590	K02794	1.1 ± 0.05	0 ± 0	0.99 ± 0.04	0.0758	0.152	M0		0.057	0.114	M0
1591	K02795	6.79 ± 0.14	0 ± 0	2.51 ± 0.05	0.000183	0.000366	M0	DN	0.000247	0.000494	M0	UP
1592	K02796	36.92 ± 0.74	4.1 ± 0.04	41.03 ± 0.75	2.36e-05	4.72e-05	-3.17	DN	2.8e-05	5.6e-05	3.32	UP
1593	K02798	3.32 ± 0.07	0.83 ± 0.01	2.49 ± 0.05	0.0116	0.0232	-2	DN	0.0123	0.0246	1.58	UP
1594	K02800	3.33 ± 0.07	1.11 ± 0.01	9.98 ± 0.18	0.000353	0.000706	-1.58	DN	8.19e-05	0.000164	3.17	UP
1595	K02803	0 ± 0	0.04 ± 0	0 ± 0	0.0314	0.0628	L0		0.0886	0.177	H0
1596	K02804	0.83 ± 0.04	1.65 ± 0.07	2.48 ± 0.11	0.253	0.506	1		0.688	1	0.58
1597	K02805	37.74 ± 1.86	31.11 ± 1.25	50.48 ± 2.21	0.179	0.358	-0.28		0.0103	0.0206	0.7
1598	K02806	1.5 ± 0.07	2.1 ± 0.08	2.4 ± 0.11	0.332	0.664	0.49		0.915	1	0.19
1599	K02809	8.72 ± 0.18	2.68 ± 0.03	0 ± 0	3.21e-05	6.42e-05	-1.7	DN	8.06e-05	0.000161	H0	DN
1600	K02810	0 ± 0	3.01 ± 0.03	8.53 ± 0.16	9.95e-07	1.99e-06	L0	UP	0.00047	0.00094	1.5	UP
1601	K02818	0.54 ± 0.03	0.54 ± 0.02	0 ± 0	0.978	1	0		0.0939	0.188	H0
1602	K02819	2.59 ± 0.05	1.3 ± 0.01	5.18 ± 0.1	0.00149	0.00298	-1	DN	0.00197	0.00395	2	UP
1603	K02821	3.72 ± 0.18	2.23 ± 0.09	5.94 ± 0.11	0.115	0.23	-0.74		0.000115	0.00023	1.42	UP
1604	K02823	72.07 ± 3.55	79.21 ± 3.19	90.9 ± 3.98	0.0149	0.0298	0.14		0.103	0.205	0.2
1605	K02824	44.01 ± 2.17	38.83 ± 1.56	55.48 ± 2.43	0.188	0.376	-0.18		0.000641	0.00128	0.51
1606	K02825	30.38 ± 1.49	22.1 ± 0.89	55.24 ± 1.01	0.0713	0.143	-0.46		4.61e-07	9.22e-07	1.32	UP
1607	K02831	0 ± 0	0.57 ± 0.02	0 ± 0	0.0314	0.0628	L0		0.0886	0.177	H0
1608	K02834	23.19 ± 1.14	25.8 ± 1.04	24.35 ± 1.07	0.34	0.68	0.15		0.171	0.343	-0.08
1609	K02835	44.92 ± 2.21	44.4 ± 1.79	52.45 ± 2.3	0.359	0.718	-0.02		0.376	0.752	0.24
1610	K02836	52.25 ± 2.57	58.55 ± 2.36	65.16 ± 2.86	0.778	1	0.16		0.763	1	0.15
1611	K02837	67.49 ± 3.32	63.74 ± 2.57	77.33 ± 3.39	0.59	1	-0.08		0.696	1	0.28
1612	K02838	65.32 ± 3.21	69.07 ± 2.78	78.7 ± 3.45	0.873	1	0.08		0.0786	0.157	0.19
1613	K02839	0.9 ± 0.04	0.9 ± 0.04	2.69 ± 0.12	0.987	1	0		0.103	0.207	1.58
1614	K02840	0 ± 0	3.25 ± 0.13	0 ± 0	0.084	0.168	L0		0.0939	0.188	H0
1615	K02841	2.5 ± 0.12	1.39 ± 0.06	1.95 ± 0.09	0.019	0.038	-0.85		0.7	1	0.49
1616	K02843	7.7 ± 0.38	5.78 ± 0.23	11.56 ± 0.51	0.241	0.482	-0.42		0.704	1	1
1617	K02844	0 ± 0	0.66 ± 0.03	0 ± 0	0.084	0.168	L0		0.0939	0.188	H0
1618	K02848	0 ± 0	0.58 ± 0.02	0 ± 0	0.0314	0.0628	L0		0.0886	0.177	H0
1619	K02849	0 ± 0	0 ± 0	0.01 ± 0	0.987	1	0		0.408	0.816	1
1620	K02851	10.94 ± 0.54	10.94 ± 0.44	14.94 ± 0.65	0.927	1	0		0.081	0.162	0.45
1621	K02852	0.47 ± 0.02	0.63 ± 0.03	0.47 ± 0.02	0.407	0.814	0.42		0.413	0.825	-0.42
1622	K02854	1.28 ± 0.06	1.28 ± 0.05	0.64 ± 0.03	0.982	1	0		0.274	0.548	-1
1623	K02855	1.99 ± 0.1	2.49 ± 0.1	2.49 ± 0.11	0.676	1	0.32		0.915	1	0
1624	K02856	7.47 ± 0.15	14.95 ± 0.16	11.96 ± 0.52	0.000747	0.00149	1	UP	0.205	0.411	-0.32
1625	K02858	1.03 ± 0.02	2.58 ± 0.03	2.07 ± 0.09	2.35e-05	4.7e-05	1.32	UP	0.526	1	-0.32
1626	K02860	67.9 ± 3.34	66.86 ± 2.69	77.31 ± 3.39	0.266	0.532	-0.02		0.583	1	0.21
1627	K02863	34.76 ± 1.71	35.44 ± 1.43	42.07 ± 1.84	0.864	1	0.03		0.0745	0.149	0.25
1628	K02864	112.54 ± 5.54	107 ± 4.31	142.98 ± 6.27	0.433	0.866	-0.07		0.00613	0.0123	0.42
1629	K02865	0 ± 0	0.41 ± 0	0 ± 0	7.86e-08	1.57e-07	L0	UP	1.97e-07	3.94e-07	H0	DN
1630	K02866	1.02 ± 0.02	10.19 ± 0.11	1.53 ± 0.03	9.31e-11	1.86e-10	3.32	UP	8.49e-10	1.7e-09	-2.74	DN
1631	K02867	87.13 ± 4.29	92.25 ± 3.71	107.63 ± 4.72	0.391	0.782	0.08		0.197	0.393	0.22
1632	K02868	0 ± 0	1.93 ± 0.02	0 ± 0	1.8e-10	3.6e-10	L0	UP	2.53e-10	5.06e-10	H0	DN
1633	K02869	0 ± 0	1.88 ± 0.08	0.94 ± 0.04	0.084	0.168	L0		0.274	0.548	-1
1634	K02870	0 ± 0	28.76 ± 0.31	0 ± 0	3.7e-10	7.4e-10	L0	UP	5.48e-10	1.1e-09	H0	DN
1635	K02871	32.24 ± 1.59	37.29 ± 1.5	44.3 ± 1.94	0.0111	0.0222	0.21		0.206	0.412	0.25
1636	K02872	0 ± 0	0.36 ± 0	0.02 ± 0	1.19e-11	2.38e-11	L0	UP	3.1e-10	6.2e-10	-4.25	DN
1637	K02873	0 ± 0	3.73 ± 0.04	0 ± 0	2.46e-09	4.92e-09	L0	UP	4.37e-09	8.74e-09	H0	DN
1638	K02874	115.89 ± 5.7	118.86 ± 4.78	142.63 ± 6.25	0.213	0.426	0.04		0.906	1	0.26
1639	K02875	0 ± 0	5.36 ± 0.06	0.54 ± 0.01	1.01e-08	2.02e-08	L0	UP	5.72e-06	1.14e-05	-3.32	DN
1640	K02876	453.94 ± 22.33	514.97 ± 20.73	534.04 ± 23.41	0.36	0.72	0.18		0.682	1	0.05
1641	K02877	0.5 ± 0.01	5.99 ± 0.06	0.5 ± 0.01	3.74e-07	7.48e-07	3.58	UP	4.4e-07	8.8e-07	-3.58	DN
1642	K02878	454.19 ± 22.34	507.62 ± 20.43	538.15 ± 23.59	0.144	0.288	0.16		0.329	0.659	0.08
1643	K02879	32.32 ± 1.59	36.04 ± 1.45	39.19 ± 1.72	0.574	1	0.16		0.304	0.608	0.12
1644	K02880	0 ± 0	14.09 ± 0.15	0 ± 0	2.08e-10	4.16e-10	L0	UP	2.93e-10	5.86e-10	H0	DN
1645	K02881	214.2 ± 10.54	244.29 ± 9.83	254.91 ± 11.17	0.00819	0.0164	0.19		0.0181	0.0361	0.06
1646	K02882	0 ± 0	11.37 ± 0.12	0.71 ± 0.01	9.07e-11	1.81e-10	L0	UP	7.59e-09	1.52e-08	-4	DN
1647	K02883	0.35 ± 0.01	7.02 ± 0.08	0.7 ± 0.01	3.48e-10	6.96e-10	4.32	UP	1.27e-10	2.54e-10	-3.32	DN
1648	K02884	19.13 ± 0.94	19.13 ± 0.77	21.91 ± 0.96	0.408	0.816	0		0.714	1	0.2
1649	K02885	1.05 ± 0.02	6.8 ± 0.07	2.09 ± 0.04	3.65e-07	7.3e-07	2.7	UP	8.27e-05	0.000165	-1.7	DN
1650	K02886	22.64 ± 1.11	27.94 ± 1.12	31.52 ± 1.38	0.000196	0.000392	0.3		0.929	1	0.17
1651	K02887	33.55 ± 1.65	32.94 ± 1.33	41.79 ± 1.83	0.191	0.382	-0.03		0.0785	0.157	0.34
1652	K02888	47.42 ± 2.33	54.88 ± 2.21	58.07 ± 2.55	0.0106	0.0212	0.21		0.467	0.934	0.08
1653	K02889	0.03 ± 0	0.63 ± 0.01	0 ± 0	7.43e-10	1.49e-09	4.25	UP	1.41e-11	2.82e-11	H0	DN
1654	K02890	64.85 ± 3.19	75.27 ± 3.03	83.95 ± 3.68	0.0215	0.043	0.22		0.682	1	0.16
1655	K02891	0 ± 0	0.15 ± 0.01	0 ± 0	0.051	0.102	L0		0.0939	0.188	H0
1656	K02892	44.78 ± 2.2	50.08 ± 2.02	55.85 ± 2.45	0.576	1	0.16		0.49	0.981	0.16
1657	K02893	0 ± 0	0.85 ± 0.01	0 ± 0	7.86e-08	1.57e-07	L0	UP	1.97e-07	3.94e-07	H0	DN
1658	K02894	0.48 ± 0.01	4.34 ± 0.05	0.48 ± 0.01	1.32e-05	2.64e-05	3.17	UP	1.9e-05	3.8e-05	-3.17	DN
1659	K02895	101.82 ± 5.01	110.8 ± 4.46	128.77 ± 5.64	0.219	0.438	0.12		0.0285	0.0571	0.22
1660	K02896	0.92 ± 0.02	12.93 ± 0.14	0.92 ± 0.02	5.26e-08	1.05e-07	3.81	UP	4.91e-08	9.82e-08	-3.81	DN
1661	K02897	4.19 ± 0.21	5.44 ± 0.22	5.26 ± 0.23	0.00137	0.00274	0.38		0.0886	0.177	-0.05
1662	K02898	0 ± 0	5.04 ± 0.05	0 ± 0	1.01e-08	2.02e-08	L0	UP	2.06e-08	4.12e-08	H0	DN
1663	K02899	57.84 ± 2.85	56.17 ± 2.26	66.19 ± 2.9	0.73	1	-0.04		0.675	1	0.24
1664	K02900	0 ± 0	6.84 ± 0.07	0 ± 0	1.01e-08	2.02e-08	L0	UP	2.06e-08	4.12e-08	H0	DN
1665	K02901	0 ± 0	8 ± 0.09	0 ± 0	1.03e-10	2.06e-10	L0	UP	1.38e-10	2.76e-10	H0	DN
1666	K02902	0.3 ± 0.01	0.36 ± 0.01	0.38 ± 0.02	0.241	0.482	0.27		0.981	1	0.1
1667	K02904	8.42 ± 0.41	8.88 ± 0.36	10.41 ± 0.46	0.86	1	0.08		0.0842	0.168	0.23
1668	K02905	0 ± 0	0.16 ± 0	0 ± 0	2.67e-07	5.34e-07	L0	UP	7.18e-07	1.44e-06	H0	DN
1669	K02906	18.31 ± 0.9	18.06 ± 0.73	23.29 ± 1.02	0.165	0.33	-0.02		0.0017	0.0034	0.37
1670	K02907	2.55 ± 0.13	3.58 ± 0.14	2.85 ± 0.13	2.83e-05	5.66e-05	0.49		0.00164	0.00327	-0.33
1671	K02908	5.84 ± 0.12	70.07 ± 0.75	0 ± 0	5.77e-07	1.15e-06	3.58	UP	3.6e-09	7.2e-09	H0	DN
1672	K02909	41.59 ± 2.05	38.85 ± 1.56	59.42 ± 2.6	0.252	0.504	-0.1		8.73e-07	1.75e-06	0.61
1673	K02910	0.42 ± 0.01	4.6 ± 0.05	0.42 ± 0.01	1.31e-06	2.62e-06	3.46	UP	1.76e-06	3.52e-06	-3.46	DN
1674	K02911	2.62 ± 0.13	3.06 ± 0.12	3.11 ± 0.14	0.208	0.416	0.22		0.884	1	0.02
1675	K02912	0.98 ± 0.02	7.86 ± 0.08	0 ± 0	8.97e-09	1.79e-08	3	UP	1.19e-10	2.38e-10	H0	DN
1676	K02913	51.74 ± 2.55	52.51 ± 2.11	64.86 ± 2.84	0.836	1	0.02		0.145	0.29	0.3
1677	K02914	14.93 ± 0.73	18.91 ± 0.76	24.21 ± 1.06	0.0626	0.125	0.34		0.237	0.475	0.36
1678	K02915	0 ± 0	0.28 ± 0	0 ± 0	7.86e-08	1.57e-07	L0	UP	1.97e-07	3.94e-07	H0	DN
1679	K02916	41.13 ± 2.02	39.05 ± 1.57	52.07 ± 2.28	0.16	0.32	-0.07		0.0023	0.0046	0.42
1680	K02917	0 ± 0	4.07 ± 0.04	0 ± 0	2.67e-08	5.34e-08	L0	UP	6.04e-08	1.21e-07	H0	DN
1681	K02918	0 ± 0	3.18 ± 0.03	0 ± 0	1.01e-08	2.02e-08	L0	UP	2.06e-08	4.12e-08	H0	DN
1682	K02919	16.82 ± 0.83	12.62 ± 0.51	20.56 ± 0.9	0.0586	0.117	-0.42		0.0133	0.0265	0.7
1683	K02920	0 ± 0	3.61 ± 0.04	0 ± 0	4.34e-06	8.68e-06	L0	UP	1.38e-05	2.76e-05	H0	DN
1684	K02921	0 ± 0	3.43 ± 0.04	0 ± 0	1.75e-09	3.5e-09	L0	UP	3e-09	6e-09	H0	DN
1685	K02922	0 ± 0	5.02 ± 0.05	0.84 ± 0.02	9.95e-07	1.99e-06	L0	UP	0.00106	0.00211	-2.58	DN
1686	K02923	0 ± 0	1.1 ± 0.04	0 ± 0	0.084	0.168	L0		0.0939	0.188	H0
1687	K02925	0 ± 0	14.07 ± 0.15	0 ± 0	5.89e-10	1.18e-09	L0	UP	9.13e-10	1.83e-09	H0	DN
1688	K02926	70.05 ± 3.45	73.19 ± 2.95	87.3 ± 3.83	0.675	1	0.06		0.266	0.531	0.25
1689	K02927	2.12 ± 0.04	10.61 ± 0.11	1.59 ± 0.03	1.61e-09	3.22e-09	2.32	UP	6.52e-10	1.3e-09	-2.74	DN
1690	K02929	0 ± 0	0.31 ± 0	0.08 ± 0	7.86e-08	1.57e-07	L0	UP	0.000806	0.00161	-2	DN
1691	K02930	0.61 ± 0.01	8.54 ± 0.09	1.22 ± 0.02	6.42e-08	1.28e-07	3.81	UP	2.5e-07	5e-07	-2.81	DN
1692	K02931	81.12 ± 3.99	90.34 ± 3.64	104.48 ± 4.58	0.0837	0.167	0.16		0.212	0.424	0.21
1693	K02932	0 ± 0	4.01 ± 0.04	1.6 ± 0.03	4.34e-06	8.68e-06	L0	UP	9.83e-11	1.97e-10	-1.32	DN
1694	K02933	44.55 ± 2.19	47.13 ± 1.9	54.24 ± 2.38	0.965	1	0.08		0.369	0.738	0.2
1695	K02934	0 ± 0	13.03 ± 0.14	0.93 ± 0.02	4.29e-10	8.58e-10	L0	UP	7.18e-08	1.44e-07	-3.81	DN
1696	K02935	106.63 ± 5.25	106.63 ± 4.29	121.3 ± 5.32	0.611	1	0		0.765	1	0.19
1697	K02936	0.43 ± 0.01	6.39 ± 0.07	0 ± 0	2.87e-08	5.74e-08	3.91	UP	2.93e-10	5.86e-10	H0	DN
1698	K02937	0 ± 0	7.24 ± 0.08	0.34 ± 0.01	3.96e-12	7.92e-12	L0	UP	5.64e-11	1.13e-10	-4.39	DN
1699	K02938	0 ± 0	15.5 ± 0.17	0.57 ± 0.01	2.89e-13	5.78e-13	L0	UP	7.14e-13	1.43e-12	-4.75	DN
1700	K02939	43.78 ± 2.15	37.37 ± 1.5	48.76 ± 2.14	0.134	0.268	-0.23		0.0886	0.177	0.38
1701	K02940	0 ± 0	2.18 ± 0.02	0.16 ± 0	3.7e-10	7.4e-10	L0	UP	6.04e-08	1.21e-07	-3.81	DN
1702	K02942	0 ± 0	0.58 ± 0.02	0 ± 0	0.0314	0.0628	L0		0.0886	0.177	H0
1703	K02945	131.65 ± 6.48	122.99 ± 4.95	148.95 ± 6.53	0.431	0.862	-0.1		0.297	0.594	0.28
1704	K02946	87.46 ± 4.3	92.23 ± 3.71	126.42 ± 5.54	0.574	1	0.08		0.00253	0.00506	0.45
1705	K02947	0.9 ± 0.02	5.4 ± 0.06	0 ± 0	0.000653	0.00131	2.58	UP	2.95e-06	5.9e-06	H0	DN
1706	K02948	36.58 ± 1.8	44.4 ± 1.79	41.27 ± 1.81	0.628	1	0.28		0.167	0.334	-0.11
1707	K02949	1.08 ± 0.02	17.25 ± 0.19	0 ± 0	1.01e-08	2.02e-08	4	UP	1.19e-10	2.38e-10	H0	DN
1708	K02950	56.53 ± 2.78	62.04 ± 2.5	74.04 ± 3.25	0.187	0.374	0.13		0.103	0.206	0.26
1709	K02951	0 ± 0	0.22 ± 0.01	0 ± 0	0.051	0.102	L0		0.0939	0.188	H0
1710	K02952	63.92 ± 3.14	68.29 ± 2.75	81.4 ± 3.57	0.665	1	0.1		0.997	1	0.25
1711	K02953	0 ± 0	0.81 ± 0.01	0.11 ± 0	1.8e-10	3.6e-10	L0	UP	6.8e-08	1.36e-07	-2.91	DN
1712	K02954	33.29 ± 1.64	42.3 ± 1.7	44.04 ± 1.93	0.0115	0.023	0.35		0.858	1	0.06
1713	K02955	0.66 ± 0.01	7.98 ± 0.09	1.99 ± 0.04	4.64e-07	9.28e-07	3.58	UP	3.72e-05	7.44e-05	-2	DN
1714	K02956	74.84 ± 3.68	79.72 ± 3.21	102.5 ± 4.49	0.234	0.468	0.09		0.247	0.493	0.36
1715	K02957	0.34 ± 0.01	3.73 ± 0.04	0.34 ± 0.01	1.31e-06	2.62e-06	3.46	UP	1.76e-06	3.52e-06	-3.46	DN
1716	K02958	4.07 ± 0.08	28.47 ± 0.31	0 ± 0	9.75e-08	1.95e-07	2.81	UP	5.48e-10	1.1e-09	H0	DN
1717	K02959	82.75 ± 4.07	74.4 ± 2.99	100.98 ± 4.43	0.0581	0.116	-0.15		0.0133	0.0267	0.44
1718	K02960	2.06 ± 0.04	16.5 ± 0.18	0 ± 0	1.08e-08	2.16e-08	3	UP	1.38e-10	2.76e-10	H0	DN
1719	K02961	57.3 ± 2.82	53.81 ± 2.17	67.26 ± 2.95	0.859	1	-0.09		0.645	1	0.32
1720	K02962	0 ± 0	5.77 ± 0.06	0 ± 0	2.67e-08	5.34e-08	L0	UP	6.04e-08	1.21e-07	H0	DN
1721	K02963	44.96 ± 2.21	40.46 ± 1.63	60.69 ± 2.66	0.0678	0.136	-0.15		8.06e-05	0.000161	0.58
1722	K02964	1.93 ± 0.04	14.45 ± 0.16	0 ± 0	2.32e-08	4.64e-08	2.91	UP	2.18e-10	4.36e-10	H0	DN
1723	K02965	22.85 ± 1.12	25.68 ± 1.03	30.25 ± 1.33	0.934	1	0.17		0.00403	0.00806	0.24
1724	K02966	0.66 ± 0.01	2.63 ± 0.03	1.32 ± 0.02	0.0129	0.0259	2	UP	1.69e-11	3.38e-11	-1	DN
1725	K02967	132.22 ± 6.5	139.23 ± 5.6	168.12 ± 7.37	0.0421	0.0842	0.07		0.111	0.221	0.27
1726	K02968	39.13 ± 1.92	44.38 ± 1.79	61.91 ± 2.71	0.799	1	0.18		0.000359	0.000718	0.48
1727	K02969	0 ± 0	4.85 ± 0.05	0.4 ± 0.01	1.75e-09	3.5e-09	L0	UP	5.52e-07	1.1e-06	-3.58	DN
1728	K02970	13.36 ± 0.66	10.96 ± 0.44	21.58 ± 0.95	0.192	0.384	-0.29		0.000519	0.00104	0.98
1729	K02971	0 ± 0	5.17 ± 0.06	0 ± 0	1.01e-08	2.02e-08	L0	UP	2.06e-08	4.12e-08	H0	DN
1730	K02973	0.46 ± 0.01	3.2 ± 0.03	1.14 ± 0.02	9.75e-08	1.95e-07	2.81	UP	0.000175	0.000351	-1.49	DN
1731	K02974	0.55 ± 0.01	6.62 ± 0.07	0.55 ± 0.01	4.64e-07	9.28e-07	3.58	UP	5.56e-07	1.11e-06	-3.58	DN
1732	K02975	0 ± 0	0.71 ± 0.03	0 ± 0	0.0314	0.0628	L0		0.0886	0.177	H0
1733	K02976	0 ± 0	4.37 ± 0.05	0 ± 0	1.01e-08	2.02e-08	L0	UP	2.06e-08	4.12e-08	H0	DN
1734	K02977	1 ± 0.02	5.5 ± 0.06	0 ± 0	5.06e-06	1.01e-05	2.46	UP	7.59e-09	1.52e-08	H0	DN
1735	K02978	0 ± 0	5 ± 0.05	0.5 ± 0.01	8.88e-09	1.78e-08	L0	UP	4.48e-06	8.96e-06	-3.32	DN
1736	K02979	1.92 ± 0.04	8.64 ± 0.09	0.96 ± 0.02	9.24e-05	0.000185	2.17	UP	1.9e-05	3.8e-05	-3.17	DN
1737	K02980	0.12 ± 0.01	0.37 ± 0.01	0.12 ± 0.01	0.0694	0.139	1.58		0.0826	0.165	-1.58
1738	K02981	0.94 ± 0.02	9.38 ± 0.1	0 ± 0	4.23e-06	8.46e-06	3.32	UP	2.06e-08	4.12e-08	H0	DN
1739	K02982	20.48 ± 1.01	24.85 ± 1	27.56 ± 1.21	0.0866	0.173	0.28		0.691	1	0.15
1740	K02984	0.7 ± 0.01	3.73 ± 0.04	0.47 ± 0.01	6.65e-08	1.33e-07	2.42	UP	2.51e-08	5.02e-08	-3	DN
1741	K02985	0 ± 0	10.37 ± 0.11	1.73 ± 0.03	9.95e-07	1.99e-06	L0	UP	0.00106	0.00211	-2.58	DN
1742	K02986	76.86 ± 3.78	94.55 ± 3.81	103.7 ± 4.54	0.00331	0.00662	0.3		0.226	0.452	0.13
1743	K02987	1.02 ± 0.02	20.48 ± 0.22	3.07 ± 0.06	4.6e-10	9.2e-10	4.32	UP	1.09e-09	2.18e-09	-2.74	DN
1744	K02988	87.23 ± 4.29	97.29 ± 3.92	118.76 ± 5.2	0.368	0.736	0.16		0.00533	0.0107	0.29
1745	K02989	0.79 ± 0.02	26.18 ± 0.28	0.79 ± 0.01	9.23e-14	1.85e-13	5.04	UP	8.47e-15	1.69e-14	-5.04	DN
1746	K02990	58.12 ± 2.86	59.53 ± 2.4	85.76 ± 3.76	0.665	1	0.03		0.00265	0.00531	0.53
1747	K02991	0.44 ± 0.01	4.8 ± 0.05	0.87 ± 0.02	1.65e-06	3.3e-06	3.46	UP	1.74e-05	3.48e-05	-2.46	DN
1748	K02992	138.88 ± 6.83	134.7 ± 5.42	162.9 ± 7.14	0.364	0.728	-0.04		0.3	0.6	0.27
1749	K02993	0 ± 0	5.16 ± 0.06	0 ± 0	1.8e-10	3.6e-10	L0	UP	2.53e-10	5.06e-10	H0	DN
1750	K02994	31.05 ± 1.53	44.06 ± 1.77	43.76 ± 1.92	4.47e-06	8.94e-06	0.5		0.0973	0.195	-0.01
1751	K02995	0.65 ± 0.01	4.89 ± 0.05	0.33 ± 0.01	2.32e-08	4.64e-08	2.91	UP	1.76e-08	3.52e-08	-3.91	DN
1752	K02996	53.23 ± 2.62	56.75 ± 2.28	63.34 ± 2.78	0.858	1	0.09		0.915	1	0.16
1753	K02997	0 ± 0	5.35 ± 0.06	0.49 ± 0.01	4.08e-09	8.16e-09	L0	UP	1.76e-06	3.52e-06	-3.46	DN
1754	K02998	0 ± 0	4.72 ± 0.05	0 ± 0	4.08e-09	8.16e-09	L0	UP	7.59e-09	1.52e-08	H0	DN
1755	K02999	0 ± 0	1.67 ± 0.02	0 ± 0	9.95e-07	1.99e-06	L0	UP	2.95e-06	5.9e-06	H0	DN
1756	K03000	0 ± 0	0.56 ± 0.02	0 ± 0	0.0314	0.0628	L0		0.0886	0.177	H0
1757	K03002	0 ± 0	6.36 ± 0.07	0.45 ± 0.01	3.7e-10	7.4e-10	L0	UP	6.04e-08	1.21e-07	-3.81	DN
1758	K03006	0 ± 0	17.61 ± 0.19	0 ± 0	1.28e-13	2.56e-13	L0	UP	8.34e-14	1.67e-13	H0	DN
1759	K03007	1.39 ± 0.03	6.97 ± 0.07	0 ± 0	0.00257	0.00513	2.32	UP	1.38e-05	2.76e-05	H0	DN
1760	K03008	0 ± 0	1.35 ± 0.01	0 ± 0	4.34e-06	8.68e-06	L0	UP	1.38e-05	2.76e-05	H0	DN
1761	K03010	1.79 ± 0.04	18.53 ± 0.2	2.99 ± 0.05	7.2e-16	1.44e-15	3.37	UP	1.31e-14	2.62e-14	-2.63	DN
1762	K03011	0.38 ± 0.01	3.44 ± 0.04	0 ± 0	1.32e-05	2.64e-05	3.17	UP	6.04e-08	1.21e-07	H0	DN
1763	K03013	0 ± 0	0.14 ± 0	0 ± 0	7.86e-08	1.57e-07	L0	UP	1.97e-07	3.94e-07	H0	DN
1764	K03014	0 ± 0	2.1 ± 0.02	0 ± 0	2.45e-05	4.9e-05	L0	UP	8.06e-05	0.000161	H0	DN
1765	K03015	0 ± 0	2.4 ± 0.03	0 ± 0	2.45e-05	4.9e-05	L0	UP	8.06e-05	0.000161	H0	DN
1766	K03016	0 ± 0	0.06 ± 0	0 ± 0	0.051	0.102	L0		0.0939	0.188	H0
1767	K03017	0 ± 0	0.86 ± 0.03	0 ± 0	0.084	0.168	L0		0.0939	0.188	H0
1768	K03018	0.09 ± 0	0.72 ± 0.01	0.13 ± 0	1.38e-08	2.76e-08	3	UP	2.82e-07	5.64e-07	-2.42	DN
1769	K03019	0.28 ± 0.01	0.28 ± 0.01	0.28 ± 0.01	0.987	1	0		0.915	1	0
1770	K03021	0 ± 0	5.66 ± 0.06	0.57 ± 0.01	1.01e-08	2.02e-08	L0	UP	5.72e-06	1.14e-05	-3.32	DN
1771	K03025	0 ± 0	1.18 ± 0.05	0 ± 0	0.0314	0.0628	L0		0.0886	0.177	H0
1772	K03027	0 ± 0	3.98 ± 0.04	0 ± 0	4.34e-06	8.68e-06	L0	UP	1.38e-05	2.76e-05	H0	DN
1773	K03028	0 ± 0	0.97 ± 0.01	0 ± 0	3.05e-11	6.1e-11	L0	UP	3.51e-11	7.02e-11	H0	DN
1774	K03029	0 ± 0	2.7 ± 0.03	0 ± 0	4.34e-06	8.68e-06	L0	UP	1.38e-05	2.76e-05	H0	DN
1775	K03030	0 ± 0	10.98 ± 0.12	0 ± 0	4.08e-09	8.16e-09	L0	UP	7.59e-09	1.52e-08	H0	DN
1776	K03032	0 ± 0	4.31 ± 0.05	0 ± 0	9.95e-07	1.99e-06	L0	UP	2.95e-06	5.9e-06	H0	DN
1777	K03033	0 ± 0	1.89 ± 0.02	0 ± 0	9.95e-07	1.99e-06	L0	UP	2.95e-06	5.9e-06	H0	DN
1778	K03035	0 ± 0	0.96 ± 0.01	0 ± 0	7.86e-08	1.57e-07	L0	UP	1.97e-07	3.94e-07	H0	DN
1779	K03036	0 ± 0	0.98 ± 0.01	0 ± 0	7.86e-08	1.57e-07	L0	UP	1.97e-07	3.94e-07	H0	DN
1780	K03037	0 ± 0	1.89 ± 0.02	0 ± 0	9.95e-07	1.99e-06	L0	UP	2.95e-06	5.9e-06	H0	DN
1781	K03038	0 ± 0	6.44 ± 0.07	0 ± 0	1.01e-08	2.02e-08	L0	UP	2.06e-08	4.12e-08	H0	DN
1782	K03039	0 ± 0	2.97 ± 0.03	0 ± 0	4.34e-06	8.68e-06	L0	UP	1.38e-05	2.76e-05	H0	DN
1783	K03040	46.03 ± 2.26	49.67 ± 2	56.69 ± 2.48	0.0405	0.081	0.11		0.558	1	0.19
1784	K03041	1.87 ± 0.04	5.61 ± 0.06	1.87 ± 0.03	0.00104	0.00207	1.58	UP	0.00195	0.0039	-1.58	DN
1785	K03042	0.45 ± 0.01	0.9 ± 0.01	0 ± 0	8.17e-06	1.63e-05	1	UP	2.95e-06	5.9e-06	H0	DN
1786	K03043	215.52 ± 10.6	210.69 ± 8.48	233.52 ± 10.23	0.894	1	-0.03		0.699	1	0.15
1787	K03044	0.55 ± 0.03	1.09 ± 0.04	0.55 ± 0.02	0.253	0.506	1		0.274	0.548	-1
1788	K03045	0.14 ± 0.01	0.14 ± 0.01	0.42 ± 0.02	0.987	1	0		0.123	0.246	1.58
1789	K03046	230.72 ± 11.35	228.1 ± 9.18	249.47 ± 10.93	0.00335	0.0067	-0.02		0.0126	0.0252	0.13
1790	K03047	1.39 ± 0.07	1.39 ± 0.06	0 ± 0	0.987	1	0		0.0886	0.177	H0
1791	K03048	0 ± 0	1.12 ± 0.05	0 ± 0	0.0314	0.0628	L0		0.0886	0.177	H0
1792	K03049	1.02 ± 0.02	2.54 ± 0.03	0.51 ± 0.01	2.43e-15	4.86e-15	1.32	UP	0.0046	0.0092	-2.32	DN
1793	K03051	0 ± 0	2.79 ± 0.11	0 ± 0	0.084	0.168	L0		0.0939	0.188	H0
1794	K03053	2.05 ± 0.1	0 ± 0	0 ± 0	0.059	0.118	M0
1795	K03057	0.1 ± 0	0.29 ± 0.01	0 ± 0	0.026	0.052	1.58		0.0939	0.188	H0
1796	K03060	0.38 ± 0.02	0.3 ± 0.01	0.68 ± 0.01	0.347	0.694	-0.32		0.000247	0.000494	1.17	UP
1797	K03061	0 ± 0	5.05 ± 0.05	0 ± 0	8.88e-09	1.78e-08	L0	UP	1.77e-08	3.54e-08	H0	DN
1798	K03062	0.68 ± 0.01	6.11 ± 0.07	2.04 ± 0.04	1.32e-05	2.64e-05	3.17	UP	0.00195	0.0039	-1.58	DN
1799	K03063	0 ± 0	1.16 ± 0.01	0.19 ± 0	9.95e-07	1.99e-06	L0	UP	0.00106	0.00211	-2.58	DN
1800	K03064	0.02 ± 0	0.2 ± 0	0.07 ± 0	4.39e-05	8.78e-05	3	UP	0.00654	0.0131	-1.42	DN
1801	K03065	0 ± 0	5.85 ± 0.06	0.84 ± 0.02	2.67e-07	5.34e-07	L0	UP	0.000273	0.000547	-2.81	DN
1802	K03066	0.21 ± 0	1.45 ± 0.02	0.42 ± 0.01	0.000173	0.000345	2.81	UP	0.00331	0.00662	-1.81	DN
1803	K03070	10.08 ± 0.5	10 ± 0.4	11.95 ± 0.52	0.616	1	-0.01		0.944	1	0.26
1804	K03071	1.87 ± 0.09	1.25 ± 0.05	4.99 ± 0.09	0.407	0.814	-0.58		0.00412	0.00824	2	UP
1805	K03072	49.85 ± 2.45	57.29 ± 2.31	71.43 ± 3.13	0.308	0.616	0.2		0.563	1	0.32
1806	K03073	1.24 ± 0.02	0.62 ± 0.01	1.55 ± 0.03	0.00578	0.0116	-1	DN	3.86e-05	7.72e-05	1.32	UP
1807	K03074	6.73 ± 0.33	7.74 ± 0.31	10.89 ± 0.48	0.532	1	0.2		0.0788	0.158	0.49
1808	K03075	1.76 ± 0.09	1.66 ± 0.07	1.79 ± 0.08	0.827	1	-0.09		0.787	1	0.12
1809	K03076	13.18 ± 0.65	14.15 ± 0.57	16.46 ± 0.72	0.667	1	0.1		0.261	0.522	0.22
1810	K03077	68.96 ± 3.39	81.34 ± 3.27	77.8 ± 3.41	0.409	0.818	0.24		0.17	0.339	-0.06
1811	K03078	6.79 ± 0.14	0 ± 0	4.1 ± 0.08	0.000183	0.000366	M0	DN	0.000247	0.000494	M0	UP
1812	K03079	6.15 ± 0.3	3.69 ± 0.15	8.6 ± 0.16	0.0554	0.111	-0.74		0.0115	0.0231	1.22	UP
1813	K03080	0 ± 0	1.96 ± 0.08	0.98 ± 0.04	0.084	0.168	L0		0.274	0.548	-1
1814	K03082	0.44 ± 0.01	0.11 ± 0	0.65 ± 0.01	0.0116	0.0232	-2	DN	0.00381	0.00762	2.58	UP
1815	K03083	0 ± 0	5.34 ± 0.06	0 ± 0	6.74e-18	1.35e-17	L0	UP	1.7e-18	3.4e-18	H0	DN
1816	K03086	26.44 ± 1.3	31 ± 1.25	35.57 ± 1.56	0.0967	0.193	0.23		0.0153	0.0305	0.2
1817	K03087	1.11 ± 0.05	1.11 ± 0.04	1.85 ± 0.08	0.978	1	0		0.354	0.708	0.74
1818	K03088	184.92 ± 9.1	224.61 ± 9.04	216.76 ± 9.5	1.73e-05	3.46e-05	0.28		0.0014	0.00279	-0.05
1819	K03089	1.6 ± 0.03	5.35 ± 0.06	4.28 ± 0.19	0.000229	0.000458	1.74	UP	0.408	0.816	-0.32
1820	K03090	20.38 ± 0.41	0 ± 0	6.4 ± 0.12	2.78e-08	5.56e-08	M0	DN	1.4e-05	2.8e-05	M0	UP
1821	K03091	12.9 ± 0.63	11.24 ± 0.45	18.06 ± 0.79	0.0126	0.0252	-0.2		1.06e-05	2.12e-05	0.68
1822	K03092	80.75 ± 3.97	94.21 ± 3.79	100.59 ± 4.41	0.000346	0.000692	0.22		0.259	0.518	0.09
1823	K03093	1.79 ± 0.09	0 ± 0	0.9 ± 0.04	0.0758	0.152	M0		0.123	0.246	M0
1824	K03094	0 ± 0	54.74 ± 0.59	0 ± 0	1.97e-16	3.94e-16	L0	UP	7.19e-17	1.44e-16	H0	DN
1825	K03097	0 ± 0	3.29 ± 0.04	0.19 ± 0	4.9e-11	9.8e-11	L0	UP	2.93e-09	5.86e-09	-4.09	DN
1826	K03098	5.97 ± 0.29	10.74 ± 0.43	7.16 ± 0.31	0.00123	0.00246	0.85		0.0303	0.0606	-0.58
1827	K03099	0 ± 0	0.46 ± 0.02	0 ± 0	0.0314	0.0628	L0		0.0886	0.177	H0
1828	K03100	60.39 ± 2.97	53.68 ± 2.16	73.28 ± 3.21	0.31	0.62	-0.17		0.0461	0.0923	0.45
1829	K03101	43.74 ± 2.15	46.34 ± 1.87	63 ± 2.76	0.23	0.46	0.08		0.0959	0.192	0.44
1830	K03102	0 ± 0	0.25 ± 0.01	0 ± 0	0.0314	0.0628	L0		0.0886	0.177	H0
1831	K03105	0 ± 0	0.72 ± 0.03	0 ± 0	0.0314	0.0628	L0		0.0886	0.177	H0
1832	K03106	118.58 ± 5.83	116.77 ± 4.7	150.04 ± 6.58	0.248	0.496	-0.02		0.0886	0.177	0.36
1833	K03110	54.5 ± 2.68	47.89 ± 1.93	59.12 ± 2.59	0.0783	0.157	-0.19		0.0886	0.177	0.3
1834	K03111	51.95 ± 2.56	50.6 ± 2.04	68.48 ± 3	0.19	0.38	-0.04		0.000783	0.00157	0.44
1835	K03113	11.56 ± 0.57	13.48 ± 0.54	13 ± 0.57	0.107	0.214	0.22		0.884	1	-0.05
1836	K03114	0 ± 0	0.48 ± 0.02	0 ± 0	0.0314	0.0628	L0		0.0886	0.177	H0
1837	K03115	0 ± 0	10.88 ± 0.12	0 ± 0	2.25e-13	4.5e-13	L0	UP	1.54e-13	3.08e-13	H0	DN
1838	K03116	23.74 ± 1.17	35.6 ± 1.43	31.04 ± 1.36	0.000935	0.00187	0.58		0.0813	0.163	-0.2
1839	K03117	8.54 ± 0.42	5.69 ± 0.23	14.23 ± 0.26	0.238	0.476	-0.58		0.0234	0.0468	1.32	UP
1840	K03118	26.63 ± 1.31	38.43 ± 1.55	36.14 ± 1.58	5.05e-05	0.000101	0.53		0.0532	0.106	-0.09
1841	K03119	0 ± 0	0 ± 0	0.32 ± 0.01					0.123	0.246	M0
1842	K03120	0.53 ± 0.01	12.12 ± 0.13	1.58 ± 0.03	4.64e-11	9.28e-11	4.52	UP	1.88e-11	3.76e-11	-2.94	DN
1843	K03123	0 ± 0	0.26 ± 0.01	0 ± 0	0.0314	0.0628	L0		0.0886	0.177	H0
1844	K03124	2.66 ± 0.13	3.33 ± 0.13	2.66 ± 0.12	0.684	1	0.32		0.523	1	-0.32
1845	K03125	0 ± 0	0.66 ± 0.03	0 ± 0	0.0314	0.0628	L0		0.0886	0.177	H0
1846	K03130	0 ± 0	2.22 ± 0.02	0 ± 0	9.95e-07	1.99e-06	L0	UP	2.95e-06	5.9e-06	H0	DN
1847	K03131	0 ± 0	0.43 ± 0.02	0 ± 0	0.0314	0.0628	L0		0.0886	0.177	H0
1848	K03132	0 ± 0	0.23 ± 0.01	0 ± 0	0.0314	0.0628	L0		0.0886	0.177	H0
1849	K03145	0 ± 0	0.56 ± 0.01	0 ± 0	1e-07	2e-07	L0	UP	0.0611	0.122	H0
1850	K03146	0.31 ± 0.02	0.94 ± 0.04	0.31 ± 0.01	0.05	0.1	1.58		0.0934	0.187	-1.58
1851	K03147	31.42 ± 1.55	31.95 ± 1.29	38.87 ± 1.7	0.728	1	0.02		0.26	0.52	0.28
1852	K03148	34.93 ± 1.72	32.88 ± 1.32	26.71 ± 1.17	0.99	1	-0.09		0.15	0.3	-0.3
1853	K03149	15.98 ± 0.79	17.48 ± 0.7	19.98 ± 0.88	0.278	0.556	0.13		0.778	1	0.19
1854	K03150	36.16 ± 1.78	42.49 ± 1.71	40.69 ± 1.78	0.858	1	0.23		0.288	0.576	-0.06
1855	K03151	56.46 ± 2.78	43.25 ± 1.74	71.48 ± 3.13	0.117	0.234	-0.38		5.7e-06	1.14e-05	0.72
1856	K03152	62.03 ± 3.05	64.54 ± 2.6	65.79 ± 2.88	0.8	1	0.06		0.579	1	0.03
1857	K03153	0.67 ± 0.03	0.44 ± 0.02	1.11 ± 0.02	0.313	0.626	-0.58		0.000105	0.000209	1.32	UP
1858	K03154	10.49 ± 0.52	10.49 ± 0.42	12.24 ± 0.54	0.771	1	0		0.814	1	0.22
1859	K03163	0 ± 0	0.19 ± 0	0 ± 0	7.86e-08	1.57e-07	L0	UP	0.0611	0.122	H0
1860	K03164	0 ± 0	11.15 ± 0.12	1.86 ± 0.03	8.55e-14	1.71e-13	L0	UP	1.29e-13	2.58e-13	-2.58	DN
1861	K03165	2.88 ± 0.06	21.12 ± 0.23	1.92 ± 0.04	3.13e-11	6.26e-11	2.87	UP	2.09e-11	4.18e-11	-3.46	DN
1862	K03166	0.39 ± 0.01	1.95 ± 0.02	0.78 ± 0.03	0.00257	0.00513	2.32	UP	0.0884	0.177	-1.32
1863	K03167	0.08 ± 0	0.33 ± 0	0.08 ± 0	0.000381	0.000762	2	UP	0.0939	0.188	-2
1864	K03168	14.95 ± 0.74	15.1 ± 0.61	17.11 ± 0.75	0.0744	0.149	0.01		0.924	1	0.18
1865	K03169	10.89 ± 0.54	11.15 ± 0.45	13.34 ± 0.58	0.206	0.412	0.03		0.528	1	0.26
1866	K03174	0 ± 0	0.52 ± 0.02	0 ± 0	0.0314	0.0628	L0		0.0886	0.177	H0
1867	K03175	0 ± 0	0.59 ± 0.02	0 ± 0	0.0314	0.0628	L0		0.0886	0.177	H0
1868	K03177	120.94 ± 5.95	132.38 ± 5.33	143.82 ± 6.3	0.25	0.5	0.13		0.906	1	0.12
1869	K03178	0 ± 0	50.23 ± 0.54	0.65 ± 0.01	2.77e-19	5.54e-19	L0	UP	2.5e-24	5e-24	-6.27	DN
1870	K03179	5.29 ± 0.26	4.45 ± 0.18	6.12 ± 0.27	0.351	0.702	-0.25		0.203	0.405	0.46
1871	K03182	14.42 ± 0.71	9.23 ± 0.37	11.54 ± 0.51	0.00102	0.00204	-0.64		0.594	1	0.32
1872	K03183	33.5 ± 1.65	37.75 ± 1.52	41.99 ± 1.84	0.229	0.458	0.17		0.343	0.687	0.15
1873	K03186	4.88 ± 0.24	3.36 ± 0.14	4.88 ± 0.21	0.0203	0.0406	-0.54		0.222	0.444	0.54
1874	K03187	0.67 ± 0.03	0.34 ± 0.01	0.34 ± 0.01	0.2	0.4	-1		0.915	1	0
1875	K03188	2.44 ± 0.12	0 ± 0	1.44 ± 0.06	0.0898	0.18	M0		0.057	0.114	M0
1876	K03189	1.33 ± 0.07	1.33 ± 0.05	1.33 ± 0.06	0.982	1	0		0.906	1	0
1877	K03190	1.06 ± 0.05	0 ± 0	0 ± 0	0.059	0.118	M0
1878	K03191	0 ± 0	0.67 ± 0.03	0 ± 0	0.0314	0.0628	L0		0.0886	0.177	H0
1879	K03195	0.05 ± 0	0.05 ± 0	0.23 ± 0	0.987	1	0		0.0123	0.0245	2.32	UP
1880	K03196	7.4 ± 0.36	5.09 ± 0.2	8.33 ± 0.37	0.0151	0.0302	-0.54		0.0743	0.149	0.71
1881	K03199	0.82 ± 0.04	1.09 ± 0.04	1.43 ± 0.06	0.239	0.478	0.42		0.123	0.246	0.39
1882	K03203	0.22 ± 0.01	0 ± 0	0 ± 0	0.059	0.118	M0
1883	K03204	0.85 ± 0.04	0.42 ± 0.02	0.42 ± 0.02	0.2	0.4	-1		0.915	1	0
1884	K03205	76.04 ± 3.74	47.97 ± 1.93	85.4 ± 3.74	6.34e-11	1.27e-10	-0.66		4.32e-09	8.64e-09	0.83
1885	K03208	0 ± 0	0.15 ± 0.01	0.1 ± 0	0.0849	0.17	L0		0.45	0.9	-0.58
1886	K03210	9.5 ± 0.47	11.63 ± 0.47	12.6 ± 0.55	0.0137	0.0274	0.29		0.51	1	0.12
1887	K03212	1.76 ± 0.09	0 ± 0	0 ± 0	0.059	0.118	M0
1888	K03215	19.08 ± 0.94	17.32 ± 0.7	22.75 ± 1	0.104	0.208	-0.14		0.0248	0.0496	0.39
1889	K03216	33.91 ± 1.67	21.13 ± 0.85	41.28 ± 1.81	1.02e-06	2.04e-06	-0.68		5.46e-08	1.09e-07	0.97
1890	K03217	328.89 ± 16.18	279.38 ± 11.24	346.57 ± 15.19	0.0213	0.0426	-0.24		0.191	0.381	0.31
1891	K03218	186.01 ± 9.15	178.8 ± 7.2	210.53 ± 9.23	0.654	1	-0.06		0.11	0.219	0.24
1892	K03219	0 ± 0	0.35 ± 0.01	0 ± 0	0.0314	0.0628	L0		0.0886	0.177	H0
1893	K03224	0 ± 0	0.15 ± 0.01	0 ± 0	0.0849	0.17	L0		0.0939	0.188	H0
1894	K03226	0.39 ± 0.02	0.79 ± 0.03	0.39 ± 0.02	0.253	0.506	1		0.274	0.548	-1
1895	K03227	0.41 ± 0.02	0.41 ± 0.02	0.81 ± 0.04	0.987	1	0		0.408	0.816	1
1896	K03229	0 ± 0	0.52 ± 0.02	0.52 ± 0.02	0.0314	0.0628	L0		0.915	1	0
1897	K03230	0.18 ± 0.01	0.29 ± 0.01	0.15 ± 0	0.162	0.324	0.68		5.76e-06	1.15e-05	-1	DN
1898	K03231	1.7 ± 0.03	9.36 ± 0.1	1.7 ± 0.03	2.19e-10	4.38e-10	2.46	UP	5.26e-10	1.05e-09	-2.46	DN
1899	K03232	0 ± 0	0.16 ± 0.01	0 ± 0	0.051	0.102	L0		0.0939	0.188	H0
1900	K03233	0 ± 0	3.89 ± 0.04	0 ± 0	2.08e-10	4.16e-10	L0	UP	2.93e-10	5.86e-10	H0	DN
1901	K03234	3.58 ± 0.07	37.23 ± 0.4	4.3 ± 0.08	1.96e-25	3.92e-25	3.38	UP	6.99e-26	1.4e-25	-3.12	DN
1902	K03235	0.07 ± 0	0.07 ± 0	0 ± 0	0.987	1	0		0.0886	0.177	H0
1903	K03236	0.7 ± 0.01	3.5 ± 0.04	0 ± 0	2.27e-05	4.54e-05	2.32	UP	2.06e-08	4.12e-08	H0	DN
1904	K03237	0.81 ± 0.02	8.13 ± 0.09	1.63 ± 0.03	4.23e-06	8.46e-06	3.32	UP	5.4e-05	0.000108	-2.32	DN
1905	K03238	1.76 ± 0.04	5.27 ± 0.06	0 ± 0	0.00742	0.0148	1.58	UP	2.95e-06	5.9e-06	H0	DN
1906	K03239	0.63 ± 0.03	1.25 ± 0.05	0.63 ± 0.03	0.253	0.506	1		0.274	0.548	-1
1907	K03242	2.49 ± 0.05	11.94 ± 0.13	1.99 ± 0.04	9.07e-11	1.81e-10	2.26	UP	3.72e-11	7.44e-11	-2.58	DN
1908	K03243	0.65 ± 0.01	12.42 ± 0.13	1.31 ± 0.02	7.43e-10	1.49e-09	4.25	UP	4.2e-10	8.4e-10	-3.25	DN
1909	K03246	0 ± 0	9.59 ± 0.1	0 ± 0	3.7e-10	7.4e-10	L0	UP	5.48e-10	1.1e-09	H0	DN
1910	K03251	0 ± 0	1.4 ± 0.06	0 ± 0	0.0849	0.17	L0		0.0939	0.188	H0
1911	K03252	0 ± 0	4.04 ± 0.16	0 ± 0	0.051	0.102	L0		0.0939	0.188	H0
1912	K03254	0.64 ± 0.03	0.64 ± 0.03	0 ± 0	0.987	1	0		0.0886	0.177	H0
1913	K03255	0 ± 0	0 ± 0	0.63 ± 0.03					0.123	0.246	M0
1914	K03257	0 ± 0	1.73 ± 0.02	0 ± 0	5.47e-11	1.09e-10	L0	UP	6.82e-11	1.36e-10	H0	DN
1915	K03259	0 ± 0	12.52 ± 0.13	0 ± 0	1.32e-14	2.64e-14	L0	UP	6.92e-15	1.38e-14	H0	DN
1916	K03260	0 ± 0	0.79 ± 0.03	0 ± 0	0.084	0.168	L0		0.0939	0.188	H0
1917	K03262	0 ± 0	0.22 ± 0	0 ± 0	2.45e-05	4.9e-05	L0	UP	8.06e-05	0.000161	H0	DN
1918	K03263	0 ± 0	1.96 ± 0.02	0.16 ± 0.01	1.75e-09	3.5e-09	L0	UP	0.99	1	-3.58
1919	K03264	0.53 ± 0.01	4.76 ± 0.05	1.06 ± 0.02	1.32e-05	2.64e-05	3.17	UP	0.000212	0.000424	-2.17	DN
1920	K03265	0.2 ± 0	1.8 ± 0.02	0.5 ± 0.01	1.09e-09	2.18e-09	3.17	UP	1.34e-06	2.68e-06	-1.85	DN
1921	K03267	0 ± 0	7.7 ± 0.08	0.64 ± 0.01	2.07e-09	4.14e-09	L0	UP	7.06e-07	1.41e-06	-3.58	DN
1922	K03269	50.21 ± 2.47	59.63 ± 2.4	62.77 ± 2.75	0.156	0.312	0.25		0.542	1	0.07
1923	K03270	43.97 ± 2.16	52.76 ± 2.12	52.76 ± 2.31	0.105	0.21	0.26		0.261	0.522	0
1924	K03271	23.92 ± 1.18	26.14 ± 1.05	26.7 ± 1.17	0.444	0.888	0.13		0.82	1	0.03
1925	K03272	7.88 ± 0.39	10.09 ± 0.41	9.77 ± 0.43	0.0644	0.129	0.36		0.312	0.623	-0.05
1926	K03273	16.4 ± 0.81	15.81 ± 0.64	21.08 ± 0.92	0.639	1	-0.05		0.144	0.288	0.42
1927	K03274	10.68 ± 0.53	8.14 ± 0.33	11.19 ± 0.49	0.00591	0.0118	-0.39		0.0716	0.143	0.46
1928	K03275	0 ± 0	0.98 ± 0.01	1.63 ± 0.07	0.000188	0.000377	L0	UP	0.304	0.607	0.74
1929	K03276	2.09 ± 0.1	2.79 ± 0.11	0.7 ± 0.01	0.341	0.682	0.42		0.0134	0.0267	-2	DN
1930	K03279	0 ± 0	2.02 ± 0.02	0 ± 0	7.86e-08	1.57e-07	L0	UP	1.97e-07	3.94e-07	H0	DN
1931	K03281	67.2 ± 3.31	81.66 ± 3.29	77.32 ± 3.39	0.00393	0.00786	0.28		0.0088	0.0176	-0.08
1932	K03282	68.72 ± 3.38	54.06 ± 2.18	88.87 ± 3.9	0.00204	0.00408	-0.35		3.74e-09	7.48e-09	0.72
1933	K03283	0.56 ± 0.01	13.06 ± 0.14	0.56 ± 0.01	2.91e-20	5.82e-20	4.55	UP	2.02e-21	4.04e-21	-4.55	DN
1934	K03284	39.04 ± 1.92	52.73 ± 2.12	40.56 ± 1.78	0.00664	0.0133	0.43		0.000911	0.00182	-0.38
1935	K03286	7.08 ± 0.35	10.38 ± 0.42	11.8 ± 0.52	0.075	0.15	0.55		0.944	1	0.18
1936	K03289	0 ± 0	5.69 ± 0.06	2.84 ± 0.05	7.86e-08	1.57e-07	L0	UP	1.4e-12	2.8e-12	-1	DN
1937	K03290	0.53 ± 0.03	0 ± 0	0 ± 0	0.059	0.118	M0
1938	K03291	0.14 ± 0	0.57 ± 0.01	0.57 ± 0.03	0.0129	0.0259	2	UP	0.863	1	0
1939	K03292	66.36 ± 3.26	98.37 ± 3.96	77.29 ± 3.39	5.87e-06	1.17e-05	0.57		4.19e-05	8.38e-05	-0.35
1940	K03293	0.02 ± 0	0.01 ± 0	0 ± 0	0.2	0.4	-1		0.0886	0.177	H0
1941	K03294	1.27 ± 0.03	0.14 ± 0	0.85 ± 0.02	1.08e-05	2.16e-05	-3.17	DN	0.00381	0.00762	2.58	UP
1942	K03296	17.6 ± 0.87	24.12 ± 0.97	20.03 ± 0.88	3.99e-10	7.98e-10	0.45		2.05e-06	4.1e-06	-0.27
1943	K03297	3.55 ± 0.17	2.22 ± 0.09	3.99 ± 0.18	0.0823	0.165	-0.68		0.112	0.224	0.85
1944	K03298	0 ± 0	0.63 ± 0.03	0.63 ± 0.03	0.0314	0.0628	L0		0.915	1	0
1945	K03299	6.21 ± 0.31	3.73 ± 0.15	4.55 ± 0.2	0.012	0.024	-0.74		0.724	1	0.29
1946	K03300	0.31 ± 0.02	0.41 ± 0.02	0.41 ± 0.02	0.212	0.424	0.42		0.858	1	0
1947	K03301	0.8 ± 0.04	0 ± 0	0 ± 0	0.059	0.118	M0
1948	K03303	41.47 ± 2.04	62.2 ± 2.5	85.52 ± 3.75	0.00103	0.00206	0.58		0.00913	0.0183	0.46
1949	K03305	55.85 ± 2.75	79.41 ± 3.2	59.22 ± 2.6	6.51e-05	0.00013	0.51		2.04e-05	4.08e-05	-0.42
1950	K03306	16.8 ± 0.83	12.21 ± 0.49	29.01 ± 0.53	0.00722	0.0144	-0.46		4.3e-08	8.6e-08	1.25	UP
1951	K03307	205.99 ± 10.13	284.38 ± 11.45	242.45 ± 10.63	1.24e-05	2.48e-05	0.47		0.00337	0.00674	-0.23
1952	K03308	33.72 ± 1.66	38.47 ± 1.55	37.18 ± 1.63	0.0181	0.0362	0.19		0.00341	0.00682	-0.05
1953	K03309	3.62 ± 0.07	1.81 ± 0.02	5.43 ± 0.1	0.0149	0.0298	-1	DN	0.000611	0.00122	1.58	UP
1954	K03310	10.13 ± 0.5	10.09 ± 0.41	11.98 ± 0.53	0.201	0.402	-0.01		0.403	0.806	0.25
1955	K03311	7.52 ± 0.15	1 ± 0.01	6.02 ± 0.11	2.67e-08	5.34e-08	-2.91	DN	3.7e-05	7.4e-05	2.58	UP
1956	K03312	20.82 ± 1.02	32.31 ± 1.3	26.56 ± 1.16	0.000313	0.000626	0.63		0.0374	0.0748	-0.28
1957	K03313	11.78 ± 0.58	10.16 ± 0.41	12.19 ± 0.53	0.277	0.554	-0.21		0.354	0.708	0.26
1958	K03314	0.55 ± 0.03	0.55 ± 0.02	1.09 ± 0.05	0.987	1	0		0.408	0.816	1
1959	K03315	56.75 ± 2.79	43.07 ± 1.73	58.27 ± 2.55	0.0213	0.0426	-0.4		0.068	0.136	0.44
1960	K03316	4.88 ± 0.1	1.83 ± 0.02	7.32 ± 0.13	0.00427	0.00854	-1.42	DN	0.000481	0.000962	2	UP
1961	K03317	0 ± 0	1.08 ± 0.04	0 ± 0	0.0314	0.0628	L0		0.0886	0.177	H0
1962	K03319	9.05 ± 0.18	4.18 ± 0.04	10.44 ± 0.19	0.00177	0.00354	-1.12	DN	0.00599	0.012	1.32	UP
1963	K03320	20.28 ± 1	39.76 ± 1.6	24.55 ± 1.08	2.62e-18	5.24e-18	0.97		1.42e-16	2.84e-16	-0.7
1964	K03321	78.02 ± 3.84	110.52 ± 4.45	93.81 ± 4.11	0.00524	0.0105	0.5		0.288	0.576	-0.24
1965	K03322	0 ± 0	0.2 ± 0.01	0 ± 0	0.0314	0.0628	L0		0.0886	0.177	H0
1966	K03324	20.25 ± 1	22.88 ± 0.92	21.43 ± 0.94	0.00235	0.0047	0.18		0.153	0.305	-0.09
1967	K03325	3.44 ± 0.17	3.18 ± 0.13	4.5 ± 0.2	0.823	1	-0.12		0.315	0.63	0.5
1968	K03326	2.63 ± 0.13	1.97 ± 0.08	2.63 ± 0.12	0.481	0.962	-0.42		0.616	1	0.42
1969	K03327	43.44 ± 2.14	52.44 ± 2.11	57.74 ± 2.53	0.106	0.212	0.27		0.304	0.609	0.14
1970	K03328	0.59 ± 0.03	0.89 ± 0.04	0.69 ± 0.03	0.0117	0.0234	0.58		0.125	0.249	-0.36
1971	K03330	2.34 ± 0.05	5.26 ± 0.06	2.34 ± 0.04	0.00823	0.0165	1.17	UP	0.0117	0.0234	-1.17	DN
1972	K03331	2.14 ± 0.11	2.14 ± 0.09	1.61 ± 0.07	0.903	1	0		0.362	0.724	-0.42
1973	K03332	25.97 ± 1.28	42.09 ± 1.69	31.87 ± 1.4	6.06e-08	1.21e-07	0.7		2.37e-06	4.74e-06	-0.4
1974	K03335	32.67 ± 0.66	16.34 ± 0.18	29.17 ± 1.28	1.48e-05	2.96e-05	-1	DN	0.00197	0.00395	0.84
1975	K03336	10.07 ± 0.2	4.18 ± 0.04	6.14 ± 0.27	6.47e-09	1.29e-08	-1.27	DN	0.0863	0.173	0.56
1976	K03337	1.26 ± 0.03	0.63 ± 0.01	0.32 ± 0.01	0.0187	0.0373	-1	DN	0.0214	0.0428	-1	DN
1977	K03338	0.26 ± 0.01	0.35 ± 0.01	0.44 ± 0.02	0.531	1	0.42		0.561	1	0.32
1978	K03340	40.72 ± 2	44.79 ± 1.8	52.93 ± 2.32	0.303	0.606	0.14		0.69	1	0.24
1979	K03341	0 ± 0	0.93 ± 0.04	0 ± 0	0.084	0.168	L0		0.0939	0.188	H0
1980	K03342	0.98 ± 0.05	0.65 ± 0.03	0.81 ± 0.04	0.0978	0.196	-0.58		0.561	1	0.32
1981	K03346	3.05 ± 0.15	3.67 ± 0.15	3.05 ± 0.13	0.304	0.608	0.26		0.411	0.823	-0.26
1982	K03347	0 ± 0	4.45 ± 0.05	0 ± 0	4.08e-09	8.16e-09	L0	UP	7.59e-09	1.52e-08	H0	DN
1983	K03348	0 ± 0	1.19 ± 0.05	0 ± 0	0.084	0.168	L0		0.0939	0.188	H0
1984	K03349	0 ± 0	0.39 ± 0.02	0 ± 0	0.0314	0.0628	L0		0.0886	0.177	H0
1985	K03350	0.23 ± 0	0.62 ± 0.01	0.08 ± 0	0.00391	0.00782	1.42	UP	7.44e-05	0.000149	-3	DN
1986	K03353	0 ± 0	1.66 ± 0.07	0 ± 0	0.084	0.168	L0		0.0939	0.188	H0
1987	K03355	0 ± 0	0.63 ± 0.03	0 ± 0	0.084	0.168	L0		0.0939	0.188	H0
1988	K03357	0 ± 0	0.96 ± 0.04	0 ± 0	0.051	0.102	L0		0.0939	0.188	H0
1989	K03358	0 ± 0	1.78 ± 0.07	0 ± 0	0.051	0.102	L0		0.0939	0.188	H0
1990	K03361	0 ± 0	0.36 ± 0.01	0 ± 0	0.0314	0.0628	L0		0.0886	0.177	H0
1991	K03362	0 ± 0	11.73 ± 0.13	0 ± 0	1.28e-13	2.56e-13	L0	UP	8.34e-14	1.67e-13	H0	DN
1992	K03363	0 ± 0	0.08 ± 0	0 ± 0	7.86e-08	1.57e-07	L0	UP	1.97e-07	3.94e-07	H0	DN
1993	K03364	0 ± 0	10.51 ± 0.11	0.46 ± 0.01	1.9e-12	3.8e-12	L0	UP	1.69e-11	3.38e-11	-4.52	DN
1994	K03366	0.05 ± 0	0.05 ± 0	0 ± 0	0.987	1	0		0.0886	0.177	H0
1995	K03367	5.4 ± 0.27	4.8 ± 0.19	6.01 ± 0.26	0.324	0.648	-0.17		0.823	1	0.32
1996	K03385	16.31 ± 0.8	22.19 ± 0.89	22.19 ± 0.97	0.0502	0.1	0.44		0.822	1	0
1997	K03386	24.66 ± 0.5	11.95 ± 0.13	26.59 ± 0.49	4.9e-11	9.8e-11	-1.05	DN	1.26e-09	2.52e-09	1.15	UP
1998	K03387	0.65 ± 0.01	0.22 ± 0	0.86 ± 0.02	7.99e-05	0.00016	-1.58	DN	2.76e-05	5.52e-05	2	UP
[truncated: 4,610 more rows]
