# Supplementary material for: The Regulation of Ruminal Short-Chain Fatty Acids on the Functions of Rumen Barriers
Source: Front Physiol. 2019 Oct 25;10:1305. doi: 10.3389/fphys.2019.01305 (PMC6842973; doi:10.3389/fphys.2019.01305)
Supplement: TABLE S6 — Differentially expressed genes in the pathways related to the immune system and cellular processes when the diets shifted from MC to HC. [file Table_6.XLSX]

## Sheet: Sheet1
Pathway	Gene id	Gene	Gene description	MC	HC	log2(HC/MC)
Signaling pathways regulating pluripotency of stem cells	102177945	WNT10A	Wnt family member 10A	4.98 ± 0.06	13.74 ± 0.52	1.46
	100860789	BMP4	bone morphogenetic protein 4	1.51 ± 0.09	3.37 ± 0.17	1.16
	102176768	WNT7B	Wnt family member 7B	4.24 ± 0.26	9.3 ± 0.85	1.13
	102176852	KAT6A	lysine acetyltransferase 6A	4.39 ± 0.19	9.48 ± 0.44	1.11
	102186186	ACVR1B	activin A receptor type 1B	13.92 ± 0.76	28.64 ± 0.49	1.04
Complement and coagulation cascades	102173560	CFD	complement factor D	1.11 ± 0.11	3.48 ± 0.14	1.65
	102187545	C1QA	complement C1q A chain	3.92 ± 0.45	10.45 ± 0.74	1.41
	102187279	C1QC	complement C1q C chain	3.83 ± 0.31	8.59 ± 0.42	1.16
	102186813	C1QB	complement C1q B chain	3.05 ± 0.36	6.57 ± 0.34	1.11
Fc epsilon RI signaling pathway	102191004	FCER1G	Fc fragment of IgE receptor Ig	1.29 ± 0.06	3.13 ± 0.17	1.28
	102189645	VAV3	vav guanine nucleotide exchange factor 3	8.37 ± 0.22	20.22 ± 0.17	1.27
	102177137	GAB2	GRB2 associated binding protein 2	4.44 ± 0.2	9.59 ± 0.58	1.11
	102174120	SYK	spleen associated tyrosine kinase	1.95 ± 0.02	4.05 ± 0.18	1.06
	102173178	MAP2K7	mitogen-activated protein kinase kinase 7	8.25 ± 0.28	16.88 ± 0.68	1.03
Leukocyte transendothelial migration	102184364	MMP2	matrix metallopeptidase 2	3.88 ± 0.34	11.87 ± 0.23	1.61
	100860996	MAPK13	mitogen-activated protein kinase 13	57.02 ± 1.06	127.42 ± 4.54	1.16
	102189645	VAV3	vav guanine nucleotide exchange factor 3	8.37 ± 0.22	20.22 ± 0.17	1.27
	102170135	PIK3R2	phosphoinositide-3-kinase regulatory subunit 2	16.57 ± 1.13	33.84 ± 2.26	1.03
	102188710	PIK3R1	phosphoinositide-3-kinase regulatory subunit 1	22.85 ± 0.93	51.06 ± 2.77	1.16
	102189645	VAV3	vav guanine nucleotide exchange factor 3	8.37 ± 0.22	20.22 ± 0.17	1.27
Platelet activation	102174120	SYK	spleen associated tyrosine kinase	1.95 ± 0.02	4.05 ± 0.18	1.06
	102191004	FCER1G	Fc fragment of IgE receptor Ig	1.29 ± 0.06	3.13 ± 0.17	1.28
	102170135	PIK3R2	phosphoinositide-3-kinase regulatory subunit 2	16.57 ± 1.13	33.84 ± 2.26	1.03
	102188710	PIK3R1	phosphoinositide-3-kinase regulatory subunit 1	22.85 ± 0.93	51.06 ± 2.77	1.16
	102188092	ITPR1	inositol 1,4,5-trisphosphate receptor	1.07 ± 0.01	2.18 ± 0.01	1.02
	100860996	MAPK13	mitogen-activated protein kinase 13	57.02 ± 1.06	127.42 ± 4.54	1.16
	102188141	PLA2G4F	phospholipase A2 group IVF	5.77 ± 0.16	13.82 ± 1.11	1.26
Focal adhesion	102190641	MYLK	myosin light chain kinase	38.15 ± 5.23	2.15 ± 0.08	-4.15
	102178087	MYL9	myosin light chain 9	349.75 ± 44.77	26.47 ± 1.42	-3.72
	102176601	FLNA	filamin A	86.42 ± 9.74	14.93 ± 0.48	-2.53
	100860749	CAV1	caveolin 1	26.23 ± 3.7	5.98 ± 0.98	-2.13
	102174446	LOC102174446	tenascin XB	4.07 ± 0.25	1.02 ± 0.1	-2
	102182645	FN1	fibronectin 1	8 ± 1.07	2.89 ± 0.22	-1.47
	102183372	LOC102183372	laminin subunit beta-2	4.8 ± 0.48	2.11 ± 0.06	-1.19
	102171079	COL4A1	collagen type IV alpha 1 chain	7.82 ± 0.99	3.56 ± 0.18	-1.14
	102187707	PPP1R12C	protein phosphatase 1 regulatory subunit 12C	26.16 ± 2.26	12.15 ± 0.24	-1.11
	102176581	CAV2	caveolin 2	15.96 ± 0.85	7.47 ± 0.8	-1.09
	102171347	COL4A2	collagen type IV alpha 2 chain	5.88 ± 0.7	2.82 ± 0.16	-1.06
	102185499	ITGA3	integrin subunit alpha 3	9.49 ± 0.08	4.69 ± 0.24	-1.02
Regulation of actin cytoskeleton	102190641	MYLK	myosin light chain kinase	38.15 ± 5.23	2.15 ± 0.08	-4.15
	102178087	MYL9	myosin light chain 9	349.75 ± 44.77	26.47 ± 1.42	-3.72
	102180632	CFL2	cofilin 2	9.71 ± 1.18	2.76 ± 0.12	-1.81
	102170746	LOC102170746	profilin-2	3.53 ± 0.06	1.03 ± 0.02	-1.77
	102182645	FN1	fibronectin 1	8 ± 1.07	2.89 ± 0.22	-1.47
	102187707	PPP1R12C	protein phosphatase 1 regulatory subunit 12C	26.16 ± 2.26	12.15 ± 0.24	-1.11
	102185499	ITGA3	integrin subunit alpha 3	9.49 ± 0.08	4.69 ± 0.24	-1.02
IL-17 signaling pathway	102180926	MAPK12	mitogen-activated protein kinase 12	4.39 ± 0.4	1.34 ± 0.08	-1.71
	102172040	FOSL1	FOS like 1, AP-1 transcription factor subunit	3.38 ± 0.15	1.18 ± 0.05	-1.52
	102182977	TNFAIP3	TNF alpha induced protein 3	2.78 ± 0.18	1.33 ± 0.07	-1.06
	102184255	TRAF2	TNF receptor associated factor 2	22.09 ± 0.43	10.88 ± 0.5	-1.02
values are mean±SE
