# Supplementary material for: The Regulation of Ruminal Short-Chain Fatty Acids on the Functions of Rumen Barriers
Source: Front Physiol. 2019 Oct 25;10:1305. doi: 10.3389/fphys.2019.01305 (PMC6842973; doi:10.3389/fphys.2019.01305)
Supplement: TABLE S7 — RT-QPCR results of 11 selected genes that were differentially expressed in the rumen epithelium among groups. [file Table_7.XLSX]

## Sheet: Sheet1
item	gene	LC	MC	HC	LC vs MC			MC vs HC
					p	p.correct	log2(MC/LC)	p	p.correct	log2(HC/MC)
1	CFD	1.028 ± 0.011	0.649 ± 0.007	0.921 ± 0.020	1.5e-05	3e-05	-0.66	6.73e-05	0.000135	0.5
2	MMP2	0.996 ± 0.004	0.652 ± 0.006	0.904 ± 0.026	2.53e-05	5.06e-05	-0.61	0.000702	0.0014	0.47
3	C1QB	1.032 ± 0.020	0.524 ± 0.003	0.928 ± 0.033	1.09e-05	2.18e-05	-0.98	0.000309	0.000618	0.82
4	SYK	1.004 ± 0.005	0.496 ± 0.010	0.942 ± 0.035	6.39e-06	1.28e-05	-1.02	0.000249	0.000498	0.93
5	C1QA	1.034 ± 0.008	0.596 ± 0.009	0.966 ± 0.049	3.4e-06	6.8e-06	-0.79	0.0012	0.0024	0.7
6	WNT10A	0.998 ± 0.008	0.494 ± 0.004	0.904 ± 0.031	4.27e-06	8.54e-06	-1.02	0.00013	0.00026	0.87
7	C1QC	1.030 ± 0.018	0.838 ± 0.017	0.913 ± 0.026	5.23e-05	0.000105	-0.3	0.0346	0.0692	0.12
8	FCER1G	1.006 ± 0.005	0.488 ± 0.014	0.896 ± 0.021	3.03e-05	6.06e-05	-1.04	4.42e-05	8.84e-05	0.88
9	VAV3	1.016 ± 0.021	0.536 ± 0.012	0.903 ± 0.021	2.59e-06	5.18e-06	-0.92	7.22e-05	0.000144	0.75
10	ACVR1B	1.028 ± 0.007	0.417 ± 0.007	0.909 ± 0.021	7.77e-06	1.55e-05	-1.3	1.84e-05	3.68e-05	1.12
11	PIK3R2	1.046 ± 0.017	0.438 ± 0.006	0.956 ± 0.028	6.15e-05	0.000123	-1.26	8.37e-05	0.000167	1.13
values are mean±SE
p: p values received in the two tailed t-test
p.correct: BH corrected pvalues
